# Supplementary material for: A glycometabolic gene signature associating with immune infiltration and chemosensitivity and predicting the prognosis of patients with osteosarcoma
Source: Front Med (Lausanne). 2023 May 24;10:1115759. doi: 10.3389/fmed.2023.1115759 (PMC10244582; doi:10.3389/fmed.2023.1115759)
Supplement: Supplementary file 1 [file Table_1.XLSX]

## Sheet: Table 1
Supplementary Table S1 Glycometabolism gene set
KEGG	gene						gene
CUI_GLUCOSE_DEPRIVATION	ANLN						ANLN
CUI_GLUCOSE_DEPRIVATION	ARNTL						ARNTL
CUI_GLUCOSE_DEPRIVATION	ART3						ART3
CUI_GLUCOSE_DEPRIVATION	ASNS						ASNS
CUI_GLUCOSE_DEPRIVATION	B3GNT6						B3GNT6
CUI_GLUCOSE_DEPRIVATION	CALR						CALR
CUI_GLUCOSE_DEPRIVATION	CANX						CANX
CUI_GLUCOSE_DEPRIVATION	CBR3						CBR3
CUI_GLUCOSE_DEPRIVATION	CCPG1						CCPG1
CUI_GLUCOSE_DEPRIVATION	CDK1						CDK1
CUI_GLUCOSE_DEPRIVATION	CDT1						CDT1
CUI_GLUCOSE_DEPRIVATION	CLGN						CLGN
CUI_GLUCOSE_DEPRIVATION	CXCL2						CXCL2
CUI_GLUCOSE_DEPRIVATION	DDIT4						DDIT4
CUI_GLUCOSE_DEPRIVATION	DNAJB11						DNAJB11
CUI_GLUCOSE_DEPRIVATION	DNAJC3						DNAJC3
CUI_GLUCOSE_DEPRIVATION	EIF2AK3						EIF2AK3
CUI_GLUCOSE_DEPRIVATION	ELF3						ELF3
CUI_GLUCOSE_DEPRIVATION	FKBP2						FKBP2
CUI_GLUCOSE_DEPRIVATION	FUT1						FUT1
CUI_GLUCOSE_DEPRIVATION	GABARAPL3						GABARAPL3
CUI_GLUCOSE_DEPRIVATION	GADD45A						GADD45A
CUI_GLUCOSE_DEPRIVATION	GFAP						GFAP
CUI_GLUCOSE_DEPRIVATION	GFPT1						GFPT1
CUI_GLUCOSE_DEPRIVATION	GOT1						GOT1
CUI_GLUCOSE_DEPRIVATION	GSDME						GSDME
CUI_GLUCOSE_DEPRIVATION	H4C11						H4C11
CUI_GLUCOSE_DEPRIVATION	KCNF1						KCNF1
CUI_GLUCOSE_DEPRIVATION	KDELR2						KDELR2
CUI_GLUCOSE_DEPRIVATION	KIF5C						KIF5C
CUI_GLUCOSE_DEPRIVATION	NDUFB3						NDUFB3
CUI_GLUCOSE_DEPRIVATION	NEU1						NEU1
CUI_GLUCOSE_DEPRIVATION	OCLN						OCLN
CUI_GLUCOSE_DEPRIVATION	PBK						PBK
CUI_GLUCOSE_DEPRIVATION	PCK2						PCK2
CUI_GLUCOSE_DEPRIVATION	PDIA3						PDIA3
CUI_GLUCOSE_DEPRIVATION	PDIA4						PDIA4
CUI_GLUCOSE_DEPRIVATION	PDIA6						PDIA6
CUI_GLUCOSE_DEPRIVATION	PIGA						PIGA
CUI_GLUCOSE_DEPRIVATION	PLK3						PLK3
CUI_GLUCOSE_DEPRIVATION	PPEF2						PPEF2
CUI_GLUCOSE_DEPRIVATION	PPIB						PPIB
CUI_GLUCOSE_DEPRIVATION	PRAME						PRAME
CUI_GLUCOSE_DEPRIVATION	PREB						PREB
CUI_GLUCOSE_DEPRIVATION	PRKCZ						PRKCZ
CUI_GLUCOSE_DEPRIVATION	PYCR1						PYCR1
CUI_GLUCOSE_DEPRIVATION	RELB						RELB
CUI_GLUCOSE_DEPRIVATION	RRM2						RRM2
CUI_GLUCOSE_DEPRIVATION	SARS1						SARS1
CUI_GLUCOSE_DEPRIVATION	SEMG1						SEMG1
CUI_GLUCOSE_DEPRIVATION	SEPHS2						SEPHS2
CUI_GLUCOSE_DEPRIVATION	SGK3						SGK3
CUI_GLUCOSE_DEPRIVATION	SLC33A1						SLC33A1
CUI_GLUCOSE_DEPRIVATION	SLC35B1						SLC35B1
CUI_GLUCOSE_DEPRIVATION	SLC3A2						SLC3A2
CUI_GLUCOSE_DEPRIVATION	TFRC						TFRC
CUI_GLUCOSE_DEPRIVATION	TGIF1						TGIF1
CUI_GLUCOSE_DEPRIVATION	TRPS1						TRPS1
CUI_GLUCOSE_DEPRIVATION	TXNIP						TXNIP
CUI_GLUCOSE_DEPRIVATION	TXNRD1						TXNRD1
CUI_GLUCOSE_DEPRIVATION	ZAP70						ZAP70
GOBP_POSITIVE_REGULATION_OF_GLUCOSE_META_METABOLIC_PROCESS	ACTN3						ACTN3
GOBP_POSITIVE_REGULATION_OF_GLUCOSE_META_METABOLIC_PROCESS	AKT1						AKT1
GOBP_POSITIVE_REGULATION_OF_GLUCOSE_META_METABOLIC_PROCESS	AKT2						AKT2
GOBP_POSITIVE_REGULATION_OF_GLUCOSE_META_METABOLIC_PROCESS	ARPP19						ARPP19
GOBP_POSITIVE_REGULATION_OF_GLUCOSE_META_METABOLIC_PROCESS	DDB1						DDB1
GOBP_POSITIVE_REGULATION_OF_GLUCOSE_META_METABOLIC_PROCESS	DGAT2						DGAT2
GOBP_POSITIVE_REGULATION_OF_GLUCOSE_META_METABOLIC_PROCESS	DYRK2						DYRK2
GOBP_POSITIVE_REGULATION_OF_GLUCOSE_META_METABOLIC_PROCESS	EPM2AIP1						EPM2AIP1
GOBP_POSITIVE_REGULATION_OF_GLUCOSE_META_METABOLIC_PROCESS	ESRRB						ESRRB
GOBP_POSITIVE_REGULATION_OF_GLUCOSE_META_METABOLIC_PROCESS	GCG						GCG
GOBP_POSITIVE_REGULATION_OF_GLUCOSE_META_METABOLIC_PROCESS	GCK						GCK
GOBP_POSITIVE_REGULATION_OF_GLUCOSE_META_METABOLIC_PROCESS	GPLD1						GPLD1
GOBP_POSITIVE_REGULATION_OF_GLUCOSE_META_METABOLIC_PROCESS	GPT						GPT
GOBP_POSITIVE_REGULATION_OF_GLUCOSE_META_METABOLIC_PROCESS	HMGB1						HMGB1
GOBP_POSITIVE_REGULATION_OF_GLUCOSE_META_METABOLIC_PROCESS	IGF1						IGF1
GOBP_POSITIVE_REGULATION_OF_GLUCOSE_META_METABOLIC_PROCESS	IGF2						IGF2
GOBP_POSITIVE_REGULATION_OF_GLUCOSE_META_METABOLIC_PROCESS	INS						INS
GOBP_POSITIVE_REGULATION_OF_GLUCOSE_META_METABOLIC_PROCESS	INSR						INSR
GOBP_POSITIVE_REGULATION_OF_GLUCOSE_META_METABOLIC_PROCESS	IRS1						IRS1
GOBP_POSITIVE_REGULATION_OF_GLUCOSE_META_METABOLIC_PROCESS	IRS2						IRS2
GOBP_POSITIVE_REGULATION_OF_GLUCOSE_META_METABOLIC_PROCESS	KAT2A						KAT2A
GOBP_POSITIVE_REGULATION_OF_GLUCOSE_META_METABOLIC_PROCESS	KAT2B						KAT2B
GOBP_POSITIVE_REGULATION_OF_GLUCOSE_META_METABOLIC_PROCESS	MIR103A1						MIR103A1
GOBP_POSITIVE_REGULATION_OF_GLUCOSE_META_METABOLIC_PROCESS	MIR107						MIR107
GOBP_POSITIVE_REGULATION_OF_GLUCOSE_META_METABOLIC_PROCESS	MIR210						MIR210
GOBP_POSITIVE_REGULATION_OF_GLUCOSE_META_METABOLIC_PROCESS	PHKG2						PHKG2
GOBP_POSITIVE_REGULATION_OF_GLUCOSE_META_METABOLIC_PROCESS	PMAIP1						PMAIP1
GOBP_POSITIVE_REGULATION_OF_GLUCOSE_META_METABOLIC_PROCESS	PPARA						PPARA
GOBP_POSITIVE_REGULATION_OF_GLUCOSE_META_METABOLIC_PROCESS	PPARGC1A						PPARGC1A
GOBP_POSITIVE_REGULATION_OF_GLUCOSE_META_METABOLIC_PROCESS	PPP1R3E						PPP1R3E
GOBP_POSITIVE_REGULATION_OF_GLUCOSE_META_METABOLIC_PROCESS	PPP1R3G						PPP1R3G
GOBP_POSITIVE_REGULATION_OF_GLUCOSE_META_METABOLIC_PROCESS	PPP4R3B						PPP4R3B
GOBP_POSITIVE_REGULATION_OF_GLUCOSE_META_METABOLIC_PROCESS	PTH						PTH
GOBP_POSITIVE_REGULATION_OF_GLUCOSE_META_METABOLIC_PROCESS	PTPN2						PTPN2
GOBP_POSITIVE_REGULATION_OF_GLUCOSE_META_METABOLIC_PROCESS	RGN						RGN
GOBP_POSITIVE_REGULATION_OF_GLUCOSE_META_METABOLIC_PROCESS	SIRT1						SIRT1
GOBP_POSITIVE_REGULATION_OF_GLUCOSE_META_METABOLIC_PROCESS	SLC25A12						SLC25A12
GOBP_POSITIVE_REGULATION_OF_GLUCOSE_META_METABOLIC_PROCESS	SLC45A3						SLC45A3
GOBP_POSITIVE_REGULATION_OF_GLUCOSE_META_METABOLIC_PROCESS	SORBS1						SORBS1
GOBP_POSITIVE_REGULATION_OF_GLUCOSE_META_METABOLIC_PROCESS	SRC						SRC
GOBP_POSITIVE_REGULATION_OF_GLUCOSE_META_METABOLIC_PROCESS	WDR5						WDR5
GOBP_REGULATION_OF_GLUCOSE_METABOLIC_PROC_PROCESS	ACACB						ACACB
GOBP_REGULATION_OF_GLUCOSE_METABOLIC_PROC_PROCESS	ACTN3						ADIPOQ
GOBP_REGULATION_OF_GLUCOSE_METABOLIC_PROC_PROCESS	ADIPOQ						ADIPOR1
GOBP_REGULATION_OF_GLUCOSE_METABOLIC_PROC_PROCESS	ADIPOR1						BAD
GOBP_REGULATION_OF_GLUCOSE_METABOLIC_PROC_PROCESS	AKT1						BCKDK
GOBP_REGULATION_OF_GLUCOSE_METABOLIC_PROC_PROCESS	AKT2						C1QTNF1
GOBP_REGULATION_OF_GLUCOSE_METABOLIC_PROC_PROCESS	ARPP19						C1QTNF12
GOBP_REGULATION_OF_GLUCOSE_METABOLIC_PROC_PROCESS	BAD						C1QTNF3
GOBP_REGULATION_OF_GLUCOSE_METABOLIC_PROC_PROCESS	BCKDK						CLK2
GOBP_REGULATION_OF_GLUCOSE_METABOLIC_PROC_PROCESS	C1QTNF1						COX11
GOBP_REGULATION_OF_GLUCOSE_METABOLIC_PROC_PROCESS	C1QTNF12						CRY1
GOBP_REGULATION_OF_GLUCOSE_METABOLIC_PROC_PROCESS	C1QTNF3						DGKQ
GOBP_REGULATION_OF_GLUCOSE_METABOLIC_PROC_PROCESS	CLK2						DUSP12
GOBP_REGULATION_OF_GLUCOSE_METABOLIC_PROC_PROCESS	COX11						ENPP1
GOBP_REGULATION_OF_GLUCOSE_METABOLIC_PROC_PROCESS	CRY1						EP300
GOBP_REGULATION_OF_GLUCOSE_METABOLIC_PROC_PROCESS	DDB1						ERFE
GOBP_REGULATION_OF_GLUCOSE_METABOLIC_PROC_PROCESS	DGAT2						FAM3A
GOBP_REGULATION_OF_GLUCOSE_METABOLIC_PROC_PROCESS	DGKQ						FAM3C
GOBP_REGULATION_OF_GLUCOSE_METABOLIC_PROC_PROCESS	DUSP12						FBP1
GOBP_REGULATION_OF_GLUCOSE_METABOLIC_PROC_PROCESS	DYRK2						FOXA2
GOBP_REGULATION_OF_GLUCOSE_METABOLIC_PROC_PROCESS	ENPP1						FOXK1
GOBP_REGULATION_OF_GLUCOSE_METABOLIC_PROC_PROCESS	EP300						FOXK2
GOBP_REGULATION_OF_GLUCOSE_METABOLIC_PROC_PROCESS	EPM2AIP1						GCGR
GOBP_REGULATION_OF_GLUCOSE_METABOLIC_PROC_PROCESS	ERFE						GCKR
GOBP_REGULATION_OF_GLUCOSE_METABOLIC_PROC_PROCESS	ESRRB						GNB3
GOBP_REGULATION_OF_GLUCOSE_METABOLIC_PROC_PROCESS	FAM3A						GNMT
GOBP_REGULATION_OF_GLUCOSE_METABOLIC_PROC_PROCESS	FAM3C						GSK3A
GOBP_REGULATION_OF_GLUCOSE_METABOLIC_PROC_PROCESS	FBP1						GSK3B
GOBP_REGULATION_OF_GLUCOSE_METABOLIC_PROC_PROCESS	FOXA2						IGFBP3
GOBP_REGULATION_OF_GLUCOSE_METABOLIC_PROC_PROCESS	FOXK1						IGFBP4
GOBP_REGULATION_OF_GLUCOSE_METABOLIC_PROC_PROCESS	FOXK2						INPP5K
GOBP_REGULATION_OF_GLUCOSE_METABOLIC_PROC_PROCESS	GCG						KHK
GOBP_REGULATION_OF_GLUCOSE_METABOLIC_PROC_PROCESS	GCGR						LCMT1
GOBP_REGULATION_OF_GLUCOSE_METABOLIC_PROC_PROCESS	GCK						LEP
GOBP_REGULATION_OF_GLUCOSE_METABOLIC_PROC_PROCESS	GCKR						LEPR
GOBP_REGULATION_OF_GLUCOSE_METABOLIC_PROC_PROCESS	GNB3						MAEA
GOBP_REGULATION_OF_GLUCOSE_METABOLIC_PROC_PROCESS	GNMT						MIDN
GOBP_REGULATION_OF_GLUCOSE_METABOLIC_PROC_PROCESS	GPLD1						MLYCD
GOBP_REGULATION_OF_GLUCOSE_METABOLIC_PROC_PROCESS	GPT						MST1
GOBP_REGULATION_OF_GLUCOSE_METABOLIC_PROC_PROCESS	GSK3A						MTOR
GOBP_REGULATION_OF_GLUCOSE_METABOLIC_PROC_PROCESS	GSK3B						NCOA2
GOBP_REGULATION_OF_GLUCOSE_METABOLIC_PROC_PROCESS	HMGB1						NKX1-1
GOBP_REGULATION_OF_GLUCOSE_METABOLIC_PROC_PROCESS	IGF1						NLN
GOBP_REGULATION_OF_GLUCOSE_METABOLIC_PROC_PROCESS	IGF2						OGT
GOBP_REGULATION_OF_GLUCOSE_METABOLIC_PROC_PROCESS	IGFBP3						PASK
GOBP_REGULATION_OF_GLUCOSE_METABOLIC_PROC_PROCESS	IGFBP4						PDK1
GOBP_REGULATION_OF_GLUCOSE_METABOLIC_PROC_PROCESS	INPP5K						PDK2
GOBP_REGULATION_OF_GLUCOSE_METABOLIC_PROC_PROCESS	INS						PDK3
GOBP_REGULATION_OF_GLUCOSE_METABOLIC_PROC_PROCESS	INSR						PDK4
GOBP_REGULATION_OF_GLUCOSE_METABOLIC_PROC_PROCESS	IRS1						PFKFB1
GOBP_REGULATION_OF_GLUCOSE_METABOLIC_PROC_PROCESS	IRS2						PFKFB2
GOBP_REGULATION_OF_GLUCOSE_METABOLIC_PROC_PROCESS	KAT2A						PGP
GOBP_REGULATION_OF_GLUCOSE_METABOLIC_PROC_PROCESS	KAT2B						PHLDA2
GOBP_REGULATION_OF_GLUCOSE_METABOLIC_PROC_PROCESS	KHK						POMC
GOBP_REGULATION_OF_GLUCOSE_METABOLIC_PROC_PROCESS	LCMT1						PPP1CA
GOBP_REGULATION_OF_GLUCOSE_METABOLIC_PROC_PROCESS	LEP						PPP1CB
GOBP_REGULATION_OF_GLUCOSE_METABOLIC_PROC_PROCESS	LEPR						PPP1R3A
GOBP_REGULATION_OF_GLUCOSE_METABOLIC_PROC_PROCESS	MAEA						PPP1R3B
GOBP_REGULATION_OF_GLUCOSE_METABOLIC_PROC_PROCESS	MIDN						PPP1R3C
GOBP_REGULATION_OF_GLUCOSE_METABOLIC_PROC_PROCESS	MIR103A1						PPP1R3D
GOBP_REGULATION_OF_GLUCOSE_METABOLIC_PROC_PROCESS	MIR107						PPP1R3F
GOBP_REGULATION_OF_GLUCOSE_METABOLIC_PROC_PROCESS	MIR210						PRKN
GOBP_REGULATION_OF_GLUCOSE_METABOLIC_PROC_PROCESS	MLYCD						RANBP2
GOBP_REGULATION_OF_GLUCOSE_METABOLIC_PROC_PROCESS	MST1						RORA
GOBP_REGULATION_OF_GLUCOSE_METABOLIC_PROC_PROCESS	MTOR						RORC
GOBP_REGULATION_OF_GLUCOSE_METABOLIC_PROC_PROCESS	NCOA2						RUBCNL
GOBP_REGULATION_OF_GLUCOSE_METABOLIC_PROC_PROCESS	NKX1-1						SDHAF3
GOBP_REGULATION_OF_GLUCOSE_METABOLIC_PROC_PROCESS	NLN						SELENOS
GOBP_REGULATION_OF_GLUCOSE_METABOLIC_PROC_PROCESS	OGT						SERPINA12
GOBP_REGULATION_OF_GLUCOSE_METABOLIC_PROC_PROCESS	PASK						SESN2
GOBP_REGULATION_OF_GLUCOSE_METABOLIC_PROC_PROCESS	PDK1						SIK1
GOBP_REGULATION_OF_GLUCOSE_METABOLIC_PROC_PROCESS	PDK2						SIRT7
GOBP_REGULATION_OF_GLUCOSE_METABOLIC_PROC_PROCESS	PDK3						SLC35B4
GOBP_REGULATION_OF_GLUCOSE_METABOLIC_PROC_PROCESS	PDK4						SOGA1
GOBP_REGULATION_OF_GLUCOSE_METABOLIC_PROC_PROCESS	PFKFB1						TIGAR
GOBP_REGULATION_OF_GLUCOSE_METABOLIC_PROC_PROCESS	PFKFB2						TP53
GOBP_REGULATION_OF_GLUCOSE_METABOLIC_PROC_PROCESS	PGP						USP7
GOBP_REGULATION_OF_GLUCOSE_METABOLIC_PROC_PROCESS	PHKG2						ZMPSTE24
GOBP_REGULATION_OF_GLUCOSE_METABOLIC_PROC_PROCESS	PHLDA2						GALT
GOBP_REGULATION_OF_GLUCOSE_METABOLIC_PROC_PROCESS	PMAIP1						UGGT1
GOBP_REGULATION_OF_GLUCOSE_METABOLIC_PROC_PROCESS	POMC						UGGT2
GOBP_REGULATION_OF_GLUCOSE_METABOLIC_PROC_PROCESS	PPARA						UGP2
GOBP_REGULATION_OF_GLUCOSE_METABOLIC_PROC_PROCESS	PPARGC1A						GPX7
GOBP_REGULATION_OF_GLUCOSE_METABOLIC_PROC_PROCESS	PPP1CA						PLOD1
GOBP_REGULATION_OF_GLUCOSE_METABOLIC_PROC_PROCESS	PPP1CB						ACTA1
GOBP_REGULATION_OF_GLUCOSE_METABOLIC_PROC_PROCESS	PPP1R3A						LTBR
GOBP_REGULATION_OF_GLUCOSE_METABOLIC_PROC_PROCESS	PPP1R3B						MGST2
GOBP_REGULATION_OF_GLUCOSE_METABOLIC_PROC_PROCESS	PPP1R3C						ACD
GOBP_REGULATION_OF_GLUCOSE_METABOLIC_PROC_PROCESS	PPP1R3D						ASIP
GOBP_REGULATION_OF_GLUCOSE_METABOLIC_PROC_PROCESS	PPP1R3E						GYS1
GOBP_REGULATION_OF_GLUCOSE_METABOLIC_PROC_PROCESS	PPP1R3F						LNPEP
GOBP_REGULATION_OF_GLUCOSE_METABOLIC_PROC_PROCESS	PPP1R3G						PPP1CC
GOBP_REGULATION_OF_GLUCOSE_METABOLIC_PROC_PROCESS	PPP4R3B						PRKCI
GOBP_REGULATION_OF_GLUCOSE_METABOLIC_PROC_PROCESS	PRKN						RHOQ
GOBP_REGULATION_OF_GLUCOSE_METABOLIC_PROC_PROCESS	PTH						SFN
GOBP_REGULATION_OF_GLUCOSE_METABOLIC_PROC_PROCESS	PTPN2						SLC2A4
GOBP_REGULATION_OF_GLUCOSE_METABOLIC_PROC_PROCESS	RANBP2						STX4
GOBP_REGULATION_OF_GLUCOSE_METABOLIC_PROC_PROCESS	RGN						STXBP4
GOBP_REGULATION_OF_GLUCOSE_METABOLIC_PROC_PROCESS	RORA						TBC1D4
GOBP_REGULATION_OF_GLUCOSE_METABOLIC_PROC_PROCESS	RORC						TRIP10
GOBP_REGULATION_OF_GLUCOSE_METABOLIC_PROC_PROCESS	RUBCNL						VAMP2
GOBP_REGULATION_OF_GLUCOSE_METABOLIC_PROC_PROCESS	SDHAF3						YWHAB
GOBP_REGULATION_OF_GLUCOSE_METABOLIC_PROC_PROCESS	SELENOS						YWHAE
GOBP_REGULATION_OF_GLUCOSE_METABOLIC_PROC_PROCESS	SERPINA12						YWHAG
GOBP_REGULATION_OF_GLUCOSE_METABOLIC_PROC_PROCESS	SESN2						YWHAH
GOBP_REGULATION_OF_GLUCOSE_METABOLIC_PROC_PROCESS	SIK1						YWHAQ
GOBP_REGULATION_OF_GLUCOSE_METABOLIC_PROC_PROCESS	SIRT1						YWHAZ
GOBP_REGULATION_OF_GLUCOSE_METABOLIC_PROC_PROCESS	SIRT7						AAAS
GOBP_REGULATION_OF_GLUCOSE_METABOLIC_PROC_PROCESS	SLC25A12						ADPGK
GOBP_REGULATION_OF_GLUCOSE_METABOLIC_PROC_PROCESS	SLC35B4						ALDOA
GOBP_REGULATION_OF_GLUCOSE_METABOLIC_PROC_PROCESS	SLC45A3						ALDOB
GOBP_REGULATION_OF_GLUCOSE_METABOLIC_PROC_PROCESS	SOGA1						ALDOC
GOBP_REGULATION_OF_GLUCOSE_METABOLIC_PROC_PROCESS	SORBS1						BPGM
GOBP_REGULATION_OF_GLUCOSE_METABOLIC_PROC_PROCESS	SRC						ENO1
GOBP_REGULATION_OF_GLUCOSE_METABOLIC_PROC_PROCESS	TIGAR						ENO2
GOBP_REGULATION_OF_GLUCOSE_METABOLIC_PROC_PROCESS	TP53						ENO3
GOBP_REGULATION_OF_GLUCOSE_METABOLIC_PROC_PROCESS	USP7						FBP2
GOBP_REGULATION_OF_GLUCOSE_METABOLIC_PROC_PROCESS	WDR5						G6PC
GOBP_REGULATION_OF_GLUCOSE_METABOLIC_PROC_PROCESS	ZMPSTE24						G6PC2
GOBP_UDP_GLUCOSE_METABOLIC_PROCESS	GALT						G6PC3
GOBP_UDP_GLUCOSE_METABOLIC_PROCESS	GSK3A						GAPDH
GOBP_UDP_GLUCOSE_METABOLIC_PROCESS	UGGT1						GAPDHS
GOBP_UDP_GLUCOSE_METABOLIC_PROCESS	UGGT2						GNPDA1
GOBP_UDP_GLUCOSE_METABOLIC_PROCESS	UGP2						GNPDA2
PENG_GLUCOSE_DEPRIVATION_DN							GOT2
PENG_GLUCOSE_DEPRIVATION_UP	GPX7						GPI
PENG_GLUCOSE_DEPRIVATION_UP	PLOD1						HK1
PENG_GLUCOSE_DEPRIVATION_UP	ACTA1						HK2
PENG_GLUCOSE_DEPRIVATION_UP	LTBR						HK3
PENG_GLUCOSE_DEPRIVATION_UP	FKBP2						MDH1
PENG_GLUCOSE_DEPRIVATION_UP	PCK2						MDH2
PENG_GLUCOSE_DEPRIVATION_UP	MGST2						NDC1
PENG_GLUCOSE_DEPRIVATION_UP	ACD						NUP107
PID_INSULIN_GLUCOSE_PATHWAY	AKT1						NUP133
PID_INSULIN_GLUCOSE_PATHWAY	AKT2						NUP153
PID_INSULIN_GLUCOSE_PATHWAY	ASIP						NUP155
PID_INSULIN_GLUCOSE_PATHWAY	GSK3B						NUP160
PID_INSULIN_GLUCOSE_PATHWAY	GYS1						NUP188
PID_INSULIN_GLUCOSE_PATHWAY	INS						NUP205
PID_INSULIN_GLUCOSE_PATHWAY	INSR						NUP210
PID_INSULIN_GLUCOSE_PATHWAY	LNPEP						NUP214
PID_INSULIN_GLUCOSE_PATHWAY	PPP1CC						NUP35
PID_INSULIN_GLUCOSE_PATHWAY	PPP1R3A						NUP37
PID_INSULIN_GLUCOSE_PATHWAY	PRKCI						NUP42
PID_INSULIN_GLUCOSE_PATHWAY	PRKCZ						NUP43
PID_INSULIN_GLUCOSE_PATHWAY	RHOQ						NUP50
PID_INSULIN_GLUCOSE_PATHWAY	SFN						NUP54
PID_INSULIN_GLUCOSE_PATHWAY	SLC2A4						NUP58
PID_INSULIN_GLUCOSE_PATHWAY	STX4						NUP62
PID_INSULIN_GLUCOSE_PATHWAY	STXBP4						NUP85
PID_INSULIN_GLUCOSE_PATHWAY	TBC1D4						NUP88
PID_INSULIN_GLUCOSE_PATHWAY	TRIP10						NUP93
PID_INSULIN_GLUCOSE_PATHWAY	VAMP2						NUP98
PID_INSULIN_GLUCOSE_PATHWAY	YWHAB						PC
PID_INSULIN_GLUCOSE_PATHWAY	YWHAE						PCK1
PID_INSULIN_GLUCOSE_PATHWAY	YWHAG						PFKFB3
PID_INSULIN_GLUCOSE_PATHWAY	YWHAH						PFKFB4
PID_INSULIN_GLUCOSE_PATHWAY	YWHAQ						PFKL
PID_INSULIN_GLUCOSE_PATHWAY	YWHAZ						PFKM
REACTOME_GLUCOSE_METABOLISM	AAAS						PFKP
REACTOME_GLUCOSE_METABOLISM	ADPGK						PGAM1
REACTOME_GLUCOSE_METABOLISM	ALDOA						PGAM2
REACTOME_GLUCOSE_METABOLISM	ALDOB						PGK1
REACTOME_GLUCOSE_METABOLISM	ALDOC						PGK2
REACTOME_GLUCOSE_METABOLISM	BPGM						PGM2L1
REACTOME_GLUCOSE_METABOLISM	ENO1						PKLR
REACTOME_GLUCOSE_METABOLISM	ENO2						PKM
REACTOME_GLUCOSE_METABOLISM	ENO3						POM121
REACTOME_GLUCOSE_METABOLISM	FBP1						POM121C
REACTOME_GLUCOSE_METABOLISM	FBP2						PPP2CA
REACTOME_GLUCOSE_METABOLISM	G6PC						PPP2CB
REACTOME_GLUCOSE_METABOLISM	G6PC2						PPP2R1A
REACTOME_GLUCOSE_METABOLISM	G6PC3						PPP2R1B
REACTOME_GLUCOSE_METABOLISM	GAPDH						PPP2R5D
REACTOME_GLUCOSE_METABOLISM	GAPDHS						PRKACA
REACTOME_GLUCOSE_METABOLISM	GCK						PRKACB
REACTOME_GLUCOSE_METABOLISM	GCKR						PRKACG
REACTOME_GLUCOSE_METABOLISM	GNPDA1						RAE1
REACTOME_GLUCOSE_METABOLISM	GNPDA2						SEC13
REACTOME_GLUCOSE_METABOLISM	GOT1						SEH1L
REACTOME_GLUCOSE_METABOLISM	GOT2						SLC25A1
REACTOME_GLUCOSE_METABOLISM	GPI						SLC25A10
REACTOME_GLUCOSE_METABOLISM	HK1						SLC25A11
REACTOME_GLUCOSE_METABOLISM	HK2						SLC25A13
REACTOME_GLUCOSE_METABOLISM	HK3						SLC37A1
REACTOME_GLUCOSE_METABOLISM	MDH1						SLC37A2
REACTOME_GLUCOSE_METABOLISM	MDH2						SLC37A4
REACTOME_GLUCOSE_METABOLISM	NDC1						TPI1
REACTOME_GLUCOSE_METABOLISM	NUP107						TPR
REACTOME_GLUCOSE_METABOLISM	NUP133
REACTOME_GLUCOSE_METABOLISM	NUP153
REACTOME_GLUCOSE_METABOLISM	NUP155
REACTOME_GLUCOSE_METABOLISM	NUP160
REACTOME_GLUCOSE_METABOLISM	NUP188
REACTOME_GLUCOSE_METABOLISM	NUP205
REACTOME_GLUCOSE_METABOLISM	NUP210
REACTOME_GLUCOSE_METABOLISM	NUP214
REACTOME_GLUCOSE_METABOLISM	NUP35
REACTOME_GLUCOSE_METABOLISM	NUP37
REACTOME_GLUCOSE_METABOLISM	NUP42
REACTOME_GLUCOSE_METABOLISM	NUP43
REACTOME_GLUCOSE_METABOLISM	NUP50
REACTOME_GLUCOSE_METABOLISM	NUP54
REACTOME_GLUCOSE_METABOLISM	NUP58
REACTOME_GLUCOSE_METABOLISM	NUP62
REACTOME_GLUCOSE_METABOLISM	NUP85
REACTOME_GLUCOSE_METABOLISM	NUP88
REACTOME_GLUCOSE_METABOLISM	NUP93
REACTOME_GLUCOSE_METABOLISM	NUP98
REACTOME_GLUCOSE_METABOLISM	PC
REACTOME_GLUCOSE_METABOLISM	PCK1
REACTOME_GLUCOSE_METABOLISM	PCK2
REACTOME_GLUCOSE_METABOLISM	PFKFB1
REACTOME_GLUCOSE_METABOLISM	PFKFB2
REACTOME_GLUCOSE_METABOLISM	PFKFB3
REACTOME_GLUCOSE_METABOLISM	PFKFB4
REACTOME_GLUCOSE_METABOLISM	PFKL
REACTOME_GLUCOSE_METABOLISM	PFKM
REACTOME_GLUCOSE_METABOLISM	PFKP
REACTOME_GLUCOSE_METABOLISM	PGAM1
REACTOME_GLUCOSE_METABOLISM	PGAM2
REACTOME_GLUCOSE_METABOLISM	PGK1
REACTOME_GLUCOSE_METABOLISM	PGK2
REACTOME_GLUCOSE_METABOLISM	PGM2L1
REACTOME_GLUCOSE_METABOLISM	PGP
REACTOME_GLUCOSE_METABOLISM	PKLR
REACTOME_GLUCOSE_METABOLISM	PKM
REACTOME_GLUCOSE_METABOLISM	POM121
REACTOME_GLUCOSE_METABOLISM	POM121C
REACTOME_GLUCOSE_METABOLISM	PPP2CA
REACTOME_GLUCOSE_METABOLISM	PPP2CB
REACTOME_GLUCOSE_METABOLISM	PPP2R1A
REACTOME_GLUCOSE_METABOLISM	PPP2R1B
REACTOME_GLUCOSE_METABOLISM	PPP2R5D
REACTOME_GLUCOSE_METABOLISM	PRKACA
REACTOME_GLUCOSE_METABOLISM	PRKACB
REACTOME_GLUCOSE_METABOLISM	PRKACG
REACTOME_GLUCOSE_METABOLISM	RAE1
REACTOME_GLUCOSE_METABOLISM	RANBP2
REACTOME_GLUCOSE_METABOLISM	SEC13
REACTOME_GLUCOSE_METABOLISM	SEH1L
REACTOME_GLUCOSE_METABOLISM	SLC25A1
REACTOME_GLUCOSE_METABOLISM	SLC25A10
REACTOME_GLUCOSE_METABOLISM	SLC25A11
REACTOME_GLUCOSE_METABOLISM	SLC25A12
REACTOME_GLUCOSE_METABOLISM	SLC25A13
REACTOME_GLUCOSE_METABOLISM	SLC37A1
REACTOME_GLUCOSE_METABOLISM	SLC37A2
REACTOME_GLUCOSE_METABOLISM	SLC37A4
REACTOME_GLUCOSE_METABOLISM	TPI1
REACTOME_GLUCOSE_METABOLISM	TPR
REACTOME_GLUCOSE_METABOLISM	G6PC2
REACTOME_GLUCOSE_METABOLISM	SLC37A4
REACTOME_GLUCOSE_METABOLISM	MDH1
REACTOME_GLUCOSE_METABOLISM	SLC25A10
REACTOME_GLUCOSE_METABOLISM	SLC25A11
REACTOME_GLUCOSE_METABOLISM	MDH2
REACTOME_GLUCOSE_METABOLISM	SLC25A13
REACTOME_GLUCOSE_METABOLISM	SLC25A12
REACTOME_GLUCOSE_METABOLISM	SLC25A1
REACTOME_GLUCOSE_METABOLISM	PC
REACTOME_GLUCOSE_METABOLISM	PCK1
REACTOME_GLUCOSE_METABOLISM	ENO2
REACTOME_GLUCOSE_METABOLISM	ENO3
REACTOME_GLUCOSE_METABOLISM	ENO1
REACTOME_GLUCOSE_METABOLISM	PGK2
REACTOME_GLUCOSE_METABOLISM	PGK1
REACTOME_GLUCOSE_METABOLISM	PCK2
REACTOME_GLUCOSE_METABOLISM	PGAM1
REACTOME_GLUCOSE_METABOLISM	PGAM2
REACTOME_GLUCOSE_METABOLISM	GOT2
REACTOME_GLUCOSE_METABOLISM	SLC37A1
REACTOME_GLUCOSE_METABOLISM	SLC37A2
REACTOME_GLUCOSE_METABOLISM	GAPDHS
REACTOME_GLUCOSE_METABOLISM	GAPDH
REACTOME_GLUCOSE_METABOLISM	G6PC
REACTOME_GLUCOSE_METABOLISM	TPI1
REACTOME_GLUCOSE_METABOLISM	FBP2
REACTOME_GLUCOSE_METABOLISM	FBP1
REACTOME_GLUCOSE_METABOLISM	GPI
REACTOME_GLUCOSE_METABOLISM	ALDOA
REACTOME_GLUCOSE_METABOLISM	ALDOB
REACTOME_GLUCOSE_METABOLISM	ALDOC
REACTOME_GLUCOSE_METABOLISM	G6PC3
REACTOME_GLUCOSE_METABOLISM	GOT1
REACTOME_GLUCOSE_METABOLISM	PFKL
REACTOME_GLUCOSE_METABOLISM	PFKM
REACTOME_GLUCOSE_METABOLISM	PFKP
REACTOME_GLUCOSE_METABOLISM	ADPGK
REACTOME_GLUCOSE_METABOLISM	GCK
REACTOME_GLUCOSE_METABOLISM	GCKR
REACTOME_GLUCOSE_METABOLISM	NUP98
REACTOME_GLUCOSE_METABOLISM	SEH1L
REACTOME_GLUCOSE_METABOLISM	NUP107
REACTOME_GLUCOSE_METABOLISM	NUP43
REACTOME_GLUCOSE_METABOLISM	NUP160
REACTOME_GLUCOSE_METABOLISM	NUP37
REACTOME_GLUCOSE_METABOLISM	NUP85
REACTOME_GLUCOSE_METABOLISM	NUP133
REACTOME_GLUCOSE_METABOLISM	SEC13
REACTOME_GLUCOSE_METABOLISM	TPR
REACTOME_GLUCOSE_METABOLISM	NUP153
REACTOME_GLUCOSE_METABOLISM	NUP88
REACTOME_GLUCOSE_METABOLISM	NUP188
REACTOME_GLUCOSE_METABOLISM	NUP214
REACTOME_GLUCOSE_METABOLISM	NDC1
REACTOME_GLUCOSE_METABOLISM	NUP210
REACTOME_GLUCOSE_METABOLISM	POM121
REACTOME_GLUCOSE_METABOLISM	POM121C
REACTOME_GLUCOSE_METABOLISM	NUP35
REACTOME_GLUCOSE_METABOLISM	NUP93
REACTOME_GLUCOSE_METABOLISM	NUP155
REACTOME_GLUCOSE_METABOLISM	NUP205
REACTOME_GLUCOSE_METABOLISM	SEH1L
REACTOME_GLUCOSE_METABOLISM	RAE1
REACTOME_GLUCOSE_METABOLISM	NUP98
REACTOME_GLUCOSE_METABOLISM	NUP98
REACTOME_GLUCOSE_METABOLISM	NUP62
REACTOME_GLUCOSE_METABOLISM	NUP58
REACTOME_GLUCOSE_METABOLISM	NUP58
REACTOME_GLUCOSE_METABOLISM	NUP54
REACTOME_GLUCOSE_METABOLISM	NUP50
REACTOME_GLUCOSE_METABOLISM	AAAS
REACTOME_GLUCOSE_METABOLISM	RANBP2
REACTOME_GLUCOSE_METABOLISM	NUP42
REACTOME_GLUCOSE_METABOLISM	GNPDA1
REACTOME_GLUCOSE_METABOLISM	GNPDA2
REACTOME_GLUCOSE_METABOLISM	HK1
REACTOME_GLUCOSE_METABOLISM	HK2
REACTOME_GLUCOSE_METABOLISM	HK3
REACTOME_GLUCOSE_METABOLISM	PKM
REACTOME_GLUCOSE_METABOLISM	PKLR
REACTOME_GLUCOSE_METABOLISM	PKLR
REACTOME_GLUCOSE_METABOLISM	PKM
REACTOME_GLUCOSE_METABOLISM	BPGM
REACTOME_GLUCOSE_METABOLISM	PGM2L1
REACTOME_GLUCOSE_METABOLISM	PGP
REACTOME_GLUCOSE_METABOLISM	PPP2R1A
REACTOME_GLUCOSE_METABOLISM	PPP2R1B
REACTOME_GLUCOSE_METABOLISM	PPP2CA
REACTOME_GLUCOSE_METABOLISM	PPP2CB
REACTOME_GLUCOSE_METABOLISM	PPP2R5D
REACTOME_GLUCOSE_METABOLISM	PFKFB1
REACTOME_GLUCOSE_METABOLISM	PFKFB3
REACTOME_GLUCOSE_METABOLISM	PFKFB4
REACTOME_GLUCOSE_METABOLISM	PFKFB2
REACTOME_GLUCOSE_METABOLISM	PRKACA
REACTOME_GLUCOSE_METABOLISM	PRKACB
REACTOME_GLUCOSE_METABOLISM	PRKACG

## Sheet: Table 2
Supplementary Table S2 Clinical information of OS patients for the immunohistochemical staining analysiss
Patient	Gender	Age	Diagnosis	Location	State	Samples
P1	Female	36	Osteosarcoma	Proximal femur	Non-metastasis	Tumor	Adjacent tissue
P2	Male	21	Osteosarcoma	Proximal fibula	Non-metastasis	Tumor	Adjacent tissue
P3	Female	34	Osteosarcoma	Proximal femur	Non-metastasis	Tumor	Adjacent tissue
P4	Female	50	Osteosarcoma	Proximal femur	Non-metastasis	Tumor	Adjacent tissue
P5	Female	16	Osteosarcoma	Distal femur	Non-metastasis	Tumor	Adjacent tissue

## Sheet: Table 3
Supplementary Table S3 Differentially expressed genes between risk groups in TARGET database
Gene symbol	logFC	Average Expression	t value	P value
EPYC	-2.04371	2.48497	-3.7653	0.000307648
ACTA2	-1.7267	5.18301	-5.64188	2.22e-07
KERA	-1.6625	2.14852	-3.18065	0.00205954
PAGE5	-1.62567	2.21199	-3.02912	0.0032587
ACTG2	-1.61884	2.20423	-4.48587	2.29e-05
VSIG4	-1.61079	2.78316	-6.05084	3.88e-08
ISLR	-1.60839	2.83666	-3.19518	0.00196941
C1QB	-1.58576	5.84454	-4.98847	3.24e-06
C1QA	-1.50038	5.8782	-4.69509	1.03e-05
F13A1	-1.48667	2.95543	-5.00515	3.03e-06
SSX1	-1.43682	2.11645	-2.98448	0.00371998
HLA-DRB5	-1.41936	4.4493	-3.83038	0.000245969
C1QC	-1.40113	6.23537	-4.57071	1.66e-05
GBP1	-1.37798	3.47422	-5.18939	1.44e-06
POSTN	-1.36532	6.17972	-3.71316	0.000367438
CD74	-1.32858	7.32938	-4.466	2.47e-05
CYBB	-1.32728	3.06849	-5.47166	4.52e-07
FCGR3A	-1.31084	3.2851	-4.38352	3.36e-05
GASK1B	-1.30546	3.72847	-6.48297	5.87e-09
CD163	-1.28225	2.88279	-5.23504	1.2e-06
SLCO2B1	-1.26095	3.21081	-6.0667	3.62e-08
TAGLN	-1.23503	3.58936	-4.61771	1.38e-05
PAGE2	-1.22137	1.48489	-3.15277	0.00224345
MS4A4A	-1.21954	2.55184	-5.42094	5.58e-07
HLA-DRA	-1.21495	4.50061	-4.48019	2.34e-05
MS4A6A	-1.19566	2.94064	-5.04569	2.58e-06
FOLR2	-1.18239	4.45201	-4.16806	7.43e-05
STAB1	-1.16884	3.80765	-4.91144	4.4e-06
CD14	-1.16255	5.1061	-3.86535	0.000217894
HLA-DPA1	-1.1559	2.93739	-4.64641	1.24e-05
MS4A7	-1.14663	2.92831	-5.06629	2.37e-06
HLA-DRB1	-1.14154	4.13891	-4.17672	7.2e-05
MPEG1	-1.14024	2.95811	-4.98742	3.26e-06
HBB	-1.14008	5.51044	-2.20195	0.030412
HBA2	-1.13315	4.56113	-2.16844	0.0329552
APLNR	-1.12442	3.31522	-3.89023	0.000199816
HMOX1	-1.10722	5.67396	-3.52907	0.000679479
FCER1G	-1.10309	6.04934	-3.92383	0.000177668
CFI	-1.09062	2.5678	-3.9373	0.000169467
VCAM1	-1.08898	3.11927	-3.36692	0.00114886
APOE	-1.08072	7.55532	-3.34988	0.00121294
CSAG1	-1.07243	1.94839	-2.3402	0.0216467
C1S	-1.07128	4.28144	-2.91345	0.00457977
GIMAP4	-1.06068	3.18206	-5.15534	1.66e-06
MME	-1.05512	2.26452	-3.34391	0.00123618
CCL21	-1.05302	1.69646	-2.41555	0.0178818
CTSS	-1.05022	3.65018	-4.61434	1.4e-05
MRC1	-1.04204	1.90365	-5.71775	1.61e-07
TCN2	-1.04007	2.75665	-6.20904	1.95e-08
EMB	-1.0397	1.72321	-5.70324	1.71e-07
MAGEA3	-1.03895	2.18607	-2.39078	0.0190491
MAGEA6	-1.02861	2.2516	-2.20319	0.0303208
ARHGDIB	-1.02319	5.38579	-5.10174	2.06e-06
TDO2	-1.0182	1.46273	-4.14827	7.98e-05
CSF1R	-1.01305	4.92461	-3.17679	0.00208414
FCGR2A	-1.00113	3.27372	-4.40855	3.06e-05
ADAP2	-1.00002	2.7658	-5.05403	2.49e-06
MAGEA12	-0.993557	1.62273	-2.50982	0.0139994
SLC7A7	-0.990657	3.20119	-5.43296	5.31e-07
TMEM176B	-0.988912	3.41647	-3.66657	0.000430072
FPR3	-0.988412	2.85237	-4.3728	3.5e-05
APOL1	-0.980828	3.65124	-3.40682	0.00101103
NID2	-0.979251	4.08121	-3.76017	0.000313095
TMEM176A	-0.976829	2.91201	-3.65706	0.000444044
EGFL6	-0.974454	2.64742	-1.72013	0.0890933
ITM2A	-0.969749	2.65888	-3.38759	0.00107537
SFRP4	-0.967713	4.76861	-2.29188	0.0244164
CAV1	-0.967659	4.24474	-3.94607	0.00016432
GZMA	-0.964516	2.04299	-3.08695	0.00273997
VAMP8	-0.95939	4.71552	-3.73299	0.000343495
CXCL10	-0.957568	2.44	-2.70345	0.00830505
RGS5	-0.955126	2.61028	-4.18978	6.87e-05
GGTA1P	-0.954058	2.05686	-4.74051	8.61e-06
ALDH1A1	-0.952846	1.99166	-3.43445	0.000924906
CCL2	-0.951542	3.13588	-3.00032	0.00354979
HLA-DMA	-0.95055	2.35483	-5.09365	2.13e-06
CD3E	-0.946763	1.44065	-3.89899	0.000193802
EDNRA	-0.946326	3.4474	-3.96618	0.000153082
CFH	-0.945187	4.35664	-3.93109	0.0001732
GJA4	-0.945169	2.56773	-4.48799	2.27e-05
RENBP	-0.945119	3.28584	-3.93507	0.000170798
HLA-DQB1	-0.94385	2.22507	-4.00769	0.000132167
LYZ	-0.943411	4.14647	-3.18662	0.00202204
LTBP2	-0.941493	2.49552	-3.8355	0.000241653
RNASE6	-0.934265	3.7096	-3.63917	0.00047152
MSR1	-0.932703	2.50584	-4.91176	4.4e-06
CTAG2	-0.931755	1.05781	-2.4397	0.0168051
SIGLEC1	-0.928547	1.76603	-4.53397	1.91e-05
HLA-DQA1	-0.928492	2.14591	-3.98124	0.000145153
CD53	-0.928358	3.45766	-3.93738	0.000169415
SIRPA	-0.927335	3.13238	-6.37369	9.49e-09
HGF	-0.91474	1.30068	-3.78729	0.000285322
GAS6	-0.912736	3.8963	-3.97062	0.000150703
C3AR1	-0.912331	2.11732	-5.57206	2.98e-07
TGFBR2	-0.908989	3.8389	-5.51004	3.86e-07
PRAME	-0.908321	1.87308	-2.04462	0.0440254
ASPN	-0.904591	3.61253	-1.73061	0.0871954
LY96	-0.901731	2.398	-6.32944	1.15e-08
EVI2B	-0.901213	2.94492	-4.19825	6.66e-05
SOD3	-0.898673	4.03019	-2.67512	0.00897878
GBP2	-0.896364	3.15686	-4.17012	7.38e-05
TREM2	-0.895658	3.19207	-3.74183	0.000333315
PLXDC2	-0.893152	2.30925	-5.23984	1.18e-06
LPAR5	-0.89181	1.6836	-5.97585	5.36e-08
IL10RA	-0.887453	1.91391	-5.08572	2.2e-06
C3	-0.881741	1.99933	-3.04688	0.00309047
HCLS1	-0.873979	4.21732	-4.56855	1.67e-05
MFAP4	-0.872453	2.76404	-1.47539	0.143849
TYROBP	-0.872016	6.93682	-2.91169	0.00460334
IGFBP7	-0.87056	7.12945	-4.8603	5.39e-06
FCGR1A	-0.86865	1.40411	-4.8989	4.63e-06
MEST	-0.867746	2.69463	-2.22347	0.0288705
TM4SF1	-0.866014	4.13927	-3.91719	0.000181849
CD4	-0.862951	4.47227	-3.21876	0.00183089
FERMT3	-0.862832	3.53915	-3.78638	0.000286213
CALD1	-0.859713	5.66164	-4.0872	9.95e-05
SRGN	-0.856219	3.8983	-3.29575	0.00143953
C5AR1	-0.853918	2.6908	-4.32476	4.18e-05
GBP5	-0.84994	1.33751	-3.82045	0.000254553
SPI1	-0.847786	3.93785	-3.08953	0.00271871
CYTH4	-0.846339	3.14986	-3.63055	0.000485315
LGALS9	-0.845978	3.34507	-3.85517	0.000225736
PLEK	-0.845286	2.78083	-4.20527	6.49e-05
HTRA1	-0.845234	6.76246	-3.00869	0.00346285
CD52	-0.841795	2.69968	-2.92067	0.00448473
CD248	-0.840418	5.52639	-2.62055	0.0104185
TES	-0.839522	3.12678	-3.79979	0.000273327
IL32	-0.837039	3.71675	-3.10744	0.00257541
CORO1A	-0.835678	3.33483	-3.82657	0.000249226
FUCA1	-0.83479	3.21886	-5.80394	1.12e-07
SMOC1	-0.830903	1.56123	-2.6808	0.00883988
MEIS3	-0.82602	1.79797	-3.57152	0.000590685
LINC00702	-0.824235	3.55367	-2.57459	0.0117899
APOC1	-0.824208	4.56245	-2.81597	0.00605954
FGL2	-0.821244	2.06435	-3.93989	0.000167928
SLC40A1	-0.819459	4.61962	-3.51673	0.000707555
PAGE2B	-0.818867	1.48899	-1.92501	0.0576145
GLIPR1	-0.818763	2.55439	-4.61284	1.41e-05
CMKLR1	-0.818541	2.29622	-4.71369	9.56e-06
ITGAM	-0.814212	1.77679	-4.88735	4.84e-06
LAPTM5	-0.814176	6.81358	-2.79083	0.00650651
CCL5	-0.814028	2.14847	-2.95763	0.00402567
SPARCL1	-0.81148	3.67308	-4.00292	0.000134423
LCP1	-0.81112	4.36182	-3.07808	0.00281421
CD37	-0.810496	2.4914	-4.32586	4.17e-05
ALOX5AP	-0.806613	2.66133	-3.45168	0.000874749
CD209	-0.805551	1.94695	-4.02602	0.000123831
SLC37A2	-0.803835	3.87373	-2.06007	0.0424895
SELL	-0.801536	1.85567	-3.33927	0.00125453
CDH5	-0.799478	3.77585	-4.02143	0.000125873
CXCL12	-0.799278	1.81519	-3.3422	0.0012429
GJA5	-0.797518	1.15795	-4.8458	5.71e-06
GIMAP6	-0.796863	2.06825	-5.34634	7.6e-07
MSC	-0.796809	2.86181	-2.40007	0.0186038
HAVCR2	-0.795442	3.02276	-4.15544	7.78e-05
COL21A1	-0.793164	1.73051	-4.03329	0.000120667
APOL6	-0.790422	2.89206	-3.80814	0.000265582
LY86	-0.789741	1.93046	-4.35857	3.69e-05
SELPLG	-0.789149	3.17091	-3.41928	0.000971288
CEBPA	-0.788918	2.08946	-4.24647	5.58e-05
GBP4	-0.788772	1.58711	-3.93533	0.000170639
SASH3	-0.78826	1.78328	-4.52936	1.94e-05
GPR34	-0.787671	1.3636	-5.46958	4.56e-07
LINC01579	-0.784205	1.58608	-2.24575	0.027347
WAS	-0.782545	2.62045	-3.82809	0.000247925
LRRC25	-0.781827	1.98452	-4.37155	3.51e-05
DAB2	-0.781123	4.82411	-4.99647	3.14e-06
PODN	-0.779819	2.19067	-3.22269	0.00180868
IL2RG	-0.778173	2.54163	-3.22425	0.00179996
LYVE1	-0.775648	1.42553	-4.436	2.76e-05
GIMAP7	-0.771215	2.32446	-3.76458	0.000308404
LCP2	-0.770239	2.35978	-4.68557	1.07e-05
RNASE1	-0.766735	6.808	-2.95324	0.00407789
ERAP2	-0.766533	2.65678	-2.26259	0.026243
HLA-DMB	-0.766274	1.41812	-5.45416	4.87e-07
CLEC14A	-0.765804	3.6372	-3.92688	0.000175777
ADA2	-0.765005	1.89476	-3.91581	0.000182733
HLA-DPB1	-0.764954	2.11016	-4.02132	0.000125918
NRP1	-0.764473	4.65603	-3.75134	0.000322675
IL18	-0.763478	2.14506	-4.23564	5.81e-05
LINC00626	-0.761965	1.25423	-2.69264	0.00855642
PTPRG	-0.761934	2.71572	-5.29811	9.26e-07
AIF1	-0.761684	2.05427	-3.98581	0.000142822
NXT2	-0.758662	2.45143	-4.73427	8.83e-06
APBB1IP	-0.757805	2.76942	-3.49823	0.000751741
FAM171B	-0.755227	1.88313	-5.47573	4.45e-07
MVP	-0.751633	4.71812	-3.4055	0.00101533
CCDC80	-0.751152	3.9262	-3.41995	0.000969195
PHLDB2	-0.75082	1.96543	-3.53801	0.00065978
PARM1	-0.750656	2.22569	-2.82275	0.0059439
C1R	-0.750615	4.15451	-2.62711	0.0102352
MAGEA10	-0.748011	0.785799	-2.69327	0.00854163
PIK3IP1	-0.747805	2.31759	-5.22073	1.27e-06
FPR1	-0.745883	1.39667	-3.97668	0.000147511
FYB1	-0.745424	1.66308	-4.07107	0.000105432
NKG7	-0.745144	1.66242	-2.89511	0.00482988
SAMHD1	-0.743663	4.14703	-4.58262	1.58e-05
ZFPM2-AS1	-0.741161	1.82886	-3.98236	0.000144576
RAMP2	-0.740472	4.61357	-3.36328	0.00116226
CCND2	-0.740014	2.39009	-2.13976	0.035277
IGFBP4	-0.739725	6.72447	-3.23791	0.00172516
CCND1	-0.739721	4.40942	-2.90603	0.00467953
NPL	-0.737334	2.59109	-4.96204	3.6e-06
SLC15A3	-0.735737	3.57265	-3.69622	0.000389135
LBX2-AS1	-0.735443	2.68195	-3.67719	0.000414958
CCR1	-0.732026	3.25906	-2.70401	0.00829208
NTN4	-0.731732	1.69599	-3.76254	0.000310567
MAGEA1	-0.731465	0.97078	-2.36744	0.0202115
ITGB2	-0.731281	4.3764	-2.92134	0.00447594
EVA1A	-0.731039	2.1807	-3.17086	0.00212242
ADGRL4	-0.728194	3.01584	-3.95197	0.000160945
NCKAP1L	-0.725944	2.15898	-4.22363	6.07e-05
CALCRL	-0.722793	2.24146	-4.38107	3.39e-05
ZYX	-0.72134	5.14792	-5.61591	2.48e-07
FAP	-0.71817	2.33578	-2.63764	0.00994677
HBA1	-0.717862	2.26648	-1.88088	0.0634547
CPM	-0.717074	2.10353	-4.99782	3.12e-06
MNDA	-0.715096	1.8746	-4.04836	0.000114354
METTL7A	-0.712654	3.72967	-3.4556	0.000863691
SLAMF8	-0.71261	1.55878	-3.97215	0.00014989
CCN2	-0.711431	5.40704	-2.37763	0.0196962
BAALC	-0.711244	2.56719	-2.58016	0.0116155
ECM2	-0.709553	2.40561	-2.56495	0.0120976
PTAFR	-0.708437	2.09078	-3.98022	0.000145676
EDIL3	-0.708076	4.80513	-2.698	0.00843083
LOXL1	-0.707959	4.68089	-1.85398	0.0672542
LPAR6	-0.707812	2.67763	-4.17842	7.16e-05
CSF1	-0.706568	4.68791	-2.54832	0.0126453
GIMAP2	-0.706462	2.25489	-4.03165	0.000121373
RAC2	-0.706186	4.55366	-2.0342	0.0450883
GBP3	-0.705604	1.99462	-4.06021	0.000109611
MMP19	-0.705035	2.28245	-2.70286	0.00831849
SLCO2A1	-0.704731	1.41703	-3.46537	0.000836731
GPAT2	-0.704597	1.2309	-2.45603	0.0161102
UCP2	-0.703036	4.55598	-3.0048	0.00350294
CXCL11	-0.702848	1.12909	-2.84659	0.00555312
FMO3	-0.702448	0.958549	-3.07091	0.00287557
TMIGD3	-0.701077	2.06994	-3.96467	0.000153899
CARD6	-0.700891	1.64445	-5.73239	1.51e-07
SSPN	-0.699691	3.31498	-3.03139	0.0032368
COL15A1	-0.699608	4.11527	-2.92572	0.00441923
GLIPR2	-0.697993	2.96636	-4.1774	7.18e-05
CD93	-0.697979	3.82742	-3.81137	0.000262646
NRROS	-0.696512	1.93212	-4.73976	8.64e-06
S100A9	-0.69624	2.67658	-2.14164	0.0351209
MYOF	-0.696161	3.73639	-3.90471	0.000189964
SSC5D	-0.694477	2.05484	-3.00735	0.00347664
DPYD	-0.691169	1.86611	-5.33637	7.92e-07
THEMIS2	-0.690717	3.28231	-3.7172	0.00036244
TRIM22	-0.689507	2.71082	-2.97132	0.00386701
FOXP1	-0.686661	1.97955	-4.22993	5.93e-05
ACSL5	-0.686591	1.60506	-4.96547	3.55e-06
TRPV2	-0.68614	3.33046	-2.32322	0.0225865
TXNIP	-0.684821	6.00469	-3.44954	0.000880811
ARHGAP30	-0.683708	2.136	-4.49047	2.25e-05
SULF2	-0.683239	2.67101	-2.72795	0.00775963
SNCG	-0.682171	2.00399	-2.97831	0.00378822
ETV5	-0.681883	2.92645	-4.46922	2.44e-05
BEX4	-0.681664	2.78735	-3.56172	0.000610149
FABP4	-0.681359	1.85477	-2.21062	0.0297825
GAL3ST4	-0.680574	3.44687	-4.29031	4.75e-05
CST3	-0.680046	7.92995	-1.87864	0.063764
TGM2	-0.679833	3.51546	-2.44169	0.016719
EPHA3	-0.67958	2.91901	-2.39265	0.0189587
CAV2	-0.678007	2.81914	-3.99876	0.000136423
PTPN6	-0.677254	2.7871	-3.30939	0.00137895
ARHGAP9	-0.676121	1.74581	-4.40809	3.07e-05
LDB2	-0.675763	2.01785	-3.98031	0.000145633
PIK3AP1	-0.67576	2.24257	-3.65552	0.000446347
VGLL3	-0.675281	0.738615	-3.16948	0.00213147
RAMP3	-0.673939	1.63296	-3.23324	0.00175038
CD84	-0.672147	2.61958	-2.28871	0.0246086
HLA-DRB6	-0.671737	2.21069	-2.49215	0.0146639
TSPAN5	-0.671665	2.54244	-3.06504	0.00292673
STK38L	-0.671074	2.55856	-4.96024	3.63e-06
ARHGAP4	-0.670535	3.11865	-3.1169	0.00250254
NPC2	-0.670402	6.52593	-3.12964	0.00240746
SORT1	-0.668424	3.78921	-3.43029	0.000937417
CASP1	-0.668265	1.96402	-3.82905	0.000247105
MAGEC2	-0.667498	1.12457	-2.04	0.0444946
S1PR1	-0.666392	3.79195	-3.75744	0.000316028
IFI44L	-0.665385	2.77768	-2.28931	0.0245716
CITED2	-0.664648	3.93218	-4.08293	0.000101043
MUC15	-0.664541	1.21569	-2.10393	0.0383762
ANPEP	-0.664051	5.12666	-2.09606	0.0390883
CCDC71L	-0.66371	1.64682	-4.93101	4.08e-06
AGTR1	-0.663479	1.37926	-2.9376	0.00426877
CD3D	-0.662393	1.02915	-3.04105	0.00314483
VAV1	-0.66229	1.64252	-4.05401	0.000112067
MN1	-0.661545	1.34063	-3.17227	0.0021133
MEGF10	-0.659639	1.92935	-2.7439	0.00742244
PRSS23	-0.659329	3.25628	-3.07447	0.00284496
TNFSF10	-0.65882	2.44419	-2.55793	0.0123262
PODXL	-0.658492	3.51903	-3.72166	0.000356993
CCL8	-0.657118	1.35441	-2.81658	0.00604901
OLFML2B	-0.656814	5.7212	-2.59236	0.0112415
ST6GAL2	-0.656297	0.866163	-3.51104	0.000720896
DUSP6	-0.656183	3.255	-3.79606	0.000276857
MARCHF2	-0.655818	2.85223	-4.75319	8.2e-06
GNG2	-0.655458	3.48597	-3.66988	0.000425311
MYL9	-0.655427	6.00091	-3.1431	0.00231066
TSPAN7	-0.653227	4.11044	-2.3043	0.0236759
DEF6	-0.651715	1.72778	-4.19362	6.77e-05
GIMAP8	-0.651312	1.84481	-4.11968	8.85e-05
PYCARD	-0.650241	3.28064	-2.98359	0.0037297
MYH10	-0.650045	4.29711	-2.48871	0.0147962
RASSF4	-0.6498	2.6489	-3.07136	0.00287168
CD34	-0.649613	3.06935	-3.5819	0.000570706
GGT5	-0.649405	3.34916	-2.77261	0.00684902
SDCBP	-0.648342	5.21449	-5.50314	3.97e-07
PLXDC1	-0.648299	2.70304	-2.91443	0.00456682
ARHGAP25	-0.648209	1.48628	-6.21068	1.94e-08
CD2	-0.648172	1.07054	-3.12811	0.00241873
ADAM12	-0.64752	3.48731	-2.63642	0.00997975
IRF8	-0.646498	1.74988	-3.72975	0.000347311
MYH9	-0.645725	7.14916	-4.32617	4.16e-05
PDLIM3	-0.64464	1.49505	-1.7348	0.0864469
MFNG	-0.644379	1.95468	-4.47503	2.38e-05
MYO1F	-0.643033	2.44043	-3.74026	0.000335099
HCST	-0.643014	1.81246	-2.81713	0.0060396
RASL11B	-0.640622	1.95487	-2.42412	0.0174924
PECAM1	-0.64014	4.03402	-3.58001	0.000574288
MERTK	-0.638501	2.61925	-4.24166	5.68e-05
TPM1	-0.638071	4.90889	-3.64864	0.000456785
PALMD	-0.637567	3.06877	-2.66984	0.00910976
MSC-AS1	-0.636916	1.71991	-3.06455	0.0029311
PLK2	-0.635791	4.21739	-3.27876	0.00151845
SERPING1	-0.635279	5.2822	-2.17951	0.0320948
PALLD	-0.635161	4.5318	-3.25039	0.00165935
SLA	-0.634913	2.28652	-3.34284	0.00124038
TEK	-0.634801	1.37879	-4.41161	3.03e-05
NDRG4	-0.63468	1.84139	-2.74598	0.00737949
GYPC	-0.634375	3.81297	-3.25432	0.00163915
CLIC2	-0.634154	1.45864	-4.37397	3.48e-05
FNBP1	-0.63402	2.21937	-4.79485	6.97e-06
FCGR2B	-0.632802	1.08029	-4.09127	9.81e-05
IQGAP2	-0.632478	1.37069	-4.4362	2.76e-05
ITGA11	-0.631496	3.48032	-2.13809	0.0354164
LUM	-0.631345	8.94712	-2.0672	0.0417954
DOK2	-0.630773	2.6309	-3.40446	0.00101873
TM4SF18	-0.629988	2.19867	-4.00635	0.0001328
CELF2	-0.6296	1.24958	-3.97931	0.000146146
AMIGO2	-0.628877	1.31052	-3.28731	0.00147825
NCF4	-0.628703	1.57922	-3.87207	0.000212869
TIMP4	-0.628109	2.01024	-2.23931	0.0277801
ROBO4	-0.628073	2.70882	-3.82899	0.000247154
BAIAP2L1	-0.62778	1.61266	-2.92316	0.00445238
NCF1	-0.627364	1.39785	-3.59683	0.000543084
GRN	-0.627139	7.98363	-3.25562	0.0016325
RFTN1	-0.626732	3.25851	-4.28255	4.89e-05
RSPO3	-0.626611	0.705291	-3.38047	0.00110017
ITGA1	-0.626477	2.51406	-4.21925	6.17e-05
PXDN	-0.626138	3.87726	-2.66038	0.00934877
JCHAIN	-0.626002	1.15074	-2.13504	0.0356723
CD8A	-0.62582	0.751145	-3.28905	0.00147017
ARHGAP18	-0.625101	2.44125	-4.72591	9.12e-06
MPP1	-0.62455	3.93261	-4.74572	8.44e-06
GALNT10	-0.624317	3.64914	-3.67049	0.000424433
NMI	-0.623817	3.46623	-3.48991	0.000772446
GNS	-0.623329	5.81448	-3.80782	0.000265881
PDGFRB	-0.621871	4.9882	-2.82219	0.00595328
THY1	-0.621607	5.31772	-2.68106	0.00883357
RGS4	-0.617686	1.06181	-2.53052	0.0132559
ARMCX2	-0.617294	3.43438	-2.69012	0.00861609
PKIB	-0.616697	1.03127	-4.10428	9.36e-05
CILP2	-0.616157	2.13399	-1.62979	0.106893
GUCY1B1	-0.615417	3.01327	-3.06076	0.00296459
ELK3	-0.615266	3.9888	-5.29358	9.44e-07
TRAPPC1	-0.615259	6.46844	-2.41579	0.0178707
SLC1A3	-0.614271	2.90066	-3.60974	0.000520235
NEDD9	-0.613888	2.38371	-3.50107	0.000744803
VWA5A	-0.613763	1.84345	-3.38089	0.00109871
LINC02154	-0.613591	0.866008	-2.29301	0.0243482
CRISPLD2	-0.613457	2.91143	-1.92129	0.0580894
FIBIN	-0.612673	3.12777	-2.06233	0.0422682
TLR4	-0.611891	1.15871	-4.79903	6.86e-06
MAN1A1	-0.610675	2.55796	-2.82189	0.0059584
SLC38A4	-0.610272	1.15433	-2.37618	0.0197688
CTHRC1	-0.607535	6.95269	-2.69007	0.00861727
CXCL9	-0.607357	1.5988	-1.79597	0.0760965
SCG2	-0.607186	0.656386	-2.89145	0.00488123
DDX60L	-0.606989	2.01317	-4.41338	3.01e-05
AGT	-0.60682	3.16255	-1.90312	0.0604526
CXCL13	-0.606617	1.72927	-1.69634	0.093528
PLEKHO2	-0.606434	4.02038	-4.54142	1.85e-05
OLFML3	-0.605715	5.96355	-2.18598	0.0316018
SLC7A8	-0.604781	4.1051	-2.23095	0.0283507
TFPI	-0.603109	2.84685	-2.89967	0.00476653
PLTP	-0.60304	5.87709	-2.54062	0.0129061
TNFAIP8L2	-0.602658	2.0824	-3.20445	0.00191381
IGSF21	-0.602528	2.24349	-2.57059	0.0119169
TLR7	-0.601944	0.849339	-4.95443	3.71e-06
PDGFRA	-0.60154	4.35684	-2.49448	0.0145748
CRYBG1	-0.60102	1.64272	-3.72372	0.000354497
STEAP4	-0.600978	1.26305	-2.84313	0.00560828
PRKACB	-0.599751	3.1229	-5.05657	2.47e-06
CD48	-0.599477	1.61567	-3.16275	0.00217588
PON3	-0.599081	1.09894	-3.15526	0.00222638
VWF	-0.598786	3.19658	-2.86565	0.00525793
GIMAP1	-0.598562	1.21983	-4.66273	1.16e-05
COL5A3	-0.598303	4.48293	-2.29273	0.0243652
GRIN2D	-0.597158	1.36289	-3.23698	0.00173018
TIE1	-0.597077	3.15689	-3.08877	0.00272496
CTSO	-0.596984	2.70274	-4.01599	0.00012833
EGFLAM	-0.596512	1.84606	-3.12288	0.00245746
LAMP2	-0.595963	4.29392	-4.17801	7.17e-05
EPS8	-0.593778	3.2458	-3.47336	0.00081526
JAG1	-0.593757	4.19002	-3.66064	0.000438736
CLEC3B	-0.593714	1.73696	-3.07261	0.00286093
CCKAR	-0.593371	0.943356	-1.92729	0.0573257
HCK	-0.593298	2.92085	-3.00404	0.00351085
EHD4	-0.592962	3.45447	-4.55634	1.75e-05
NR2F1	-0.592818	1.97885	-3.27424	0.00154014
PILRA	-0.592166	2.43112	-3.52996	0.000677493
SH3BGRL	-0.591517	5.42804	-4.78896	7.13e-06
CLDN5	-0.590455	3.44176	-2.21909	0.0291787
SEZ6L2	-0.589943	2.84496	-1.63022	0.106802
C2	-0.588327	1.06226	-4.06006	0.000109671
DSCR8	-0.58808	0.851938	-2.02944	0.0455816
IGLL5	-0.587254	0.636098	-2.86497	0.00526815
CSF3R	-0.586509	1.34456	-3.73859	0.000337017
PODNL1	-0.586459	1.90582	-2.68983	0.00862293
PCDH12	-0.586415	2.60266	-3.6557	0.00044608
P4HA3	-0.586192	2.43665	-2.03967	0.0445277
PLPP3	-0.585652	3.86779	-3.18254	0.00204758
NLRP1	-0.583154	2.13092	-3.78501	0.000287559
CYSLTR1	-0.581864	1.26151	-3.60511	0.000528327
CD68	-0.581164	1.90743	-2.71722	0.00799431
PTPRC	-0.581162	1.56331	-3.67598	0.000416658
ST6GAL1	-0.581044	2.05113	-3.66832	0.000427539
ANOS1	-0.578884	1.01399	-2.83424	0.00575252
PPARG	-0.578616	1.38773	-3.63203	0.000482917
MIR4482	-0.578358	0.95782	-3.287	0.00147968
NFAM1	-0.578244	1.3764	-4.36461	3.61e-05
H2BC4	-0.577974	3.39499	-2.30691	0.0235231
UBA7	-0.577782	2.68547	-3.88352	0.000204551
BCL6B	-0.576962	3.03269	-3.10801	0.00257095
PRND	-0.575663	1.47058	-2.37614	0.019771
LGMN	-0.575641	6.28071	-4.25257	5.46e-05
UBE2L6	-0.574888	4.60197	-2.69624	0.00847206
GEM	-0.574771	2.35808	-2.12619	0.0364241
ADRA1D	-0.57448	2.2592	-1.65099	0.102478
EPAS1	-0.574142	4.75383	-3.14223	0.00231687
GALNT7	-0.573121	1.90174	-3.83555	0.00024161
HMGA2	-0.573044	0.946827	-2.44726	0.01648
B3GNT2	-0.572645	2.98742	-3.85513	0.000225772
SH3RF3	-0.572567	1.77727	-4.175	7.25e-05
CLEC4A	-0.572395	1.81014	-2.34623	0.0213213
DCLK1	-0.571887	1.17936	-2.91422	0.00456963
CREBL2	-0.57052	3.40349	-4.96481	3.56e-06
DOCK8	-0.570512	1.46934	-5.00769	3e-06
TPST2	-0.570246	3.5845	-3.69566	0.000389874
TNFSF13B	-0.567967	1.28401	-3.50305	0.000739997
LINC02126	-0.567919	1.58046	-2.38152	0.0195032
GNA15	-0.566721	2.50522	-2.49634	0.0145039
HYAL2	-0.566317	4.3569	-3.93712	0.000169572
FTL	-0.566263	10.5693	-3.54521	0.000644326
CTSB	-0.564785	6.84967	-3.26702	0.00157534
FGF7	-0.564147	0.68977	-3.03954	0.00315901
DOK3	-0.564044	1.75435	-4.29861	4.61e-05
VEGFC	-0.563874	3.18569	-2.935	0.00430126
CNN2	-0.563453	6.52051	-3.5013	0.000744235
MAGEB2	-0.563251	0.926386	-1.64603	0.103497
TMEM86A	-0.562781	1.96042	-4.18483	6.99e-05
HPGDS	-0.562227	1.38406	-3.49583	0.000757663
TIMP2	-0.561754	8.01585	-2.95478	0.00405946
PIK3R5	-0.5609	1.2914	-4.58025	1.6e-05
IGF2BP1	-0.560313	1.33217	-2.24745	0.0272342
CLEC7A	-0.560275	1.65802	-3.59832	0.000540404
LRRC8D	-0.559353	1.95348	-3.57921	0.00057582
CRISPLD1	-0.559215	3.50731	-1.89815	0.0611124
GZMB	-0.558349	1.4881	-1.66051	0.100543
MATN3	-0.557209	1.86659	-2.24904	0.0271285
ARHGAP29	-0.556762	1.76123	-3.93638	0.000170012
SH2B3	-0.556371	3.40314	-4.40557	3.1e-05
KDR	-0.556102	3.04845	-3.55487	0.000624108
BTK	-0.556029	1.63918	-3.75686	0.000316652
SCAMP5	-0.554981	2.13053	-3.45591	0.000862833
ITGA5	-0.554749	5.39828	-2.74527	0.0073943
LMCD1	-0.553723	1.75729	-4.06897	0.00010623
MMP11	-0.552451	3.63524	-1.89097	0.0620781
CCDC8	-0.552212	3.04667	-1.84284	0.0688824
ST3GAL2	-0.551359	3.62269	-5.02551	2.8e-06
IFITM1	-0.550934	6.12148	-1.76765	0.0807528
ZNF469	-0.549664	1.62047	-2.53285	0.0131744
EHD2	-0.548986	5.54086	-2.96555	0.00393321
PMEPA1	-0.547584	5.02234	-2.34409	0.0214362
PDE4B	-0.547207	1.31689	-3.76838	0.000304424
ARHGAP28	-0.546358	2.54239	-2.47188	0.0154602
EOGT	-0.546139	2.96087	-2.70824	0.00819574
LIMA1	-0.545936	4.24213	-3.21339	0.0018616
ZNF697	-0.544968	1.82108	-5.10755	2.01e-06
WNT5B	-0.543391	2.38603	-2.0518	0.0433058
ADGRF5	-0.54309	2.85367	-2.6523	0.00955734
CARMN	-0.542631	2.42899	-2.43378	0.0170635
IL13RA2	-0.541193	1.38471	-1.6161	0.109826
SUCNR1	-0.54102	1.33524	-2.83199	0.00578958
CSF2RB	-0.540644	1.26119	-4.75855	8.03e-06
C1orf162	-0.540599	1.17367	-3.75866	0.000314717
TSHZ3	-0.539873	1.51234	-3.02484	0.00330056
FZD2	-0.539219	1.76966	-2.63358	0.010057
RASGRP4	-0.538955	1.07502	-4.64051	1.27e-05
DCSTAMP	-0.538896	1.51812	-2.03158	0.0453591
TNFRSF1A	-0.538122	5.95399	-4.22252	6.09e-05
CNTN1	-0.537771	1.04476	-2.59417	0.0111869
TMSB4X	-0.536148	10.8952	-2.742	0.00746206
FNBP1L	-0.535943	2.71426	-3.9163	0.000182417
JCAD	-0.535688	2.49365	-4.00229	0.000134724
GPNMB	-0.535134	6.74146	-1.98188	0.0507644
HHEX	-0.534859	1.99856	-3.78914	0.000283517
CCR5	-0.53461	0.904891	-3.73046	0.000346472
LAIR1	-0.533222	1.00649	-4.66956	1.13e-05
CCDC152	-0.532992	1.58451	-2.94229	0.0042107
BST2	-0.532719	5.22877	-1.5774	0.118465
PHLDA1	-0.532515	3.84976	-2.55333	0.0124779
KIAA1549L	-0.532187	0.912486	-3.49053	0.000770904
NECTIN3-AS1	-0.532136	0.82927	-2.61981	0.0104395
HS3ST2	-0.532016	1.02426	-3.04053	0.00314967
HNMT	-0.531652	2.56562	-3.47496	0.000811041
FAM78A	-0.530019	2.41823	-3.55255	0.000628905
TMEM140	-0.529659	3.02654	-4.30037	4.58e-05
XAGE1A	-0.529057	0.599297	-2.34881	0.0211837
FAM133A	-0.528919	1.08615	-2.33545	0.021906
ARHGEF3	-0.528549	1.63597	-4.65191	1.21e-05
F2R	-0.528239	3.63413	-2.54814	0.0126514
IL13RA1	-0.527811	4.43174	-3.90602	0.000189098
SCRN1	-0.527806	2.77612	-2.09304	0.0393646
TMEM273	-0.527618	1.04046	-3.41927	0.000971319
GPR65	-0.527208	0.846539	-4.53486	1.9e-05
ITGAL	-0.526537	1.09373	-3.54642	0.000641758
ACP5	-0.526484	7.54262	-0.844385	0.400854
GNG12	-0.525992	3.85781	-2.30466	0.023655
SECTM1	-0.525627	2.27685	-2.11953	0.0369993
CISH	-0.525498	1.47275	-4.49434	2.22e-05
TNFSF12	-0.525348	3.1776	-2.95718	0.00403109
GPX1	-0.525238	7.15147	-2.83339	0.00576645
AKR1C3	-0.524232	1.51493	-2.37922	0.019617
CTTNBP2NL	-0.523063	2.7299	-5.50956	3.86e-07
DRAM1	-0.522174	2.17402	-4.19635	6.7e-05
POU2F2	-0.521948	1.24724	-3.56282	0.000607937
THSD1	-0.521826	1.63716	-3.48505	0.000784804
ACSL4	-0.521094	3.31812	-3.68757	0.000400674
PLVAP	-0.52082	6.2021	-2.59413	0.0111881
LMO2	-0.520561	2.42197	-3.14579	0.00229181
RPS6KA2	-0.5202	2.39368	-3.91059	0.000186097
MMRN2	-0.519963	2.80557	-2.73461	0.00761737
SH2D3C	-0.519528	2.35923	-3.35411	0.00119671
RAI14	-0.518777	3.512	-3.12521	0.00244013
JUP	-0.518616	3.64524	-3.05092	0.00305333
EBI3	-0.518551	1.10428	-3.13364	0.00237834
RTN2	-0.518315	2.07293	-3.13369	0.002378
CMTM8	-0.517697	1.42866	-3.20102	0.00193421
LACC1	-0.517076	1.28082	-4.59761	1.5e-05
LRRC32	-0.516447	2.44268	-2.32096	0.022714
NREP	-0.516364	4.90895	-2.81165	0.00613423
APOL3	-0.516363	1.59297	-3.041	0.00314521
LINC02104	-0.516231	0.609057	-3.32839	0.00129854
RBP7	-0.516136	1.95102	-2.68456	0.00874894
RCSD1	-0.516088	1.14452	-4.43087	2.81e-05
STAT5A	-0.516021	2.5436	-4.15418	7.82e-05
DCBLD2	-0.515849	3.08633	-3.40541	0.00101563
IFI16	-0.515709	4.58583	-2.62143	0.0103938
PKIA	-0.514901	1.54092	-2.25489	0.0267433
PRNP	-0.514881	5.1472	-4.1088	9.21e-05
GNGT1	-0.514451	0.849429	-1.9172	0.0586139
MSRB3	-0.514343	3.37136	-3.38905	0.00107038
KCNJ5	-0.514248	0.803964	-5.85659	8.93e-08
SERPINA1	-0.513642	1.69959	-2.34159	0.0215713
NCF1B	-0.513329	0.767608	-4.16921	7.4e-05
SIGLEC15	-0.512972	3.06015	-1.27985	0.204123
BATF	-0.512909	1.74144	-2.32583	0.0224395
TMEM216	-0.512907	2.81153	-3.72588	0.000351904
TAX1BP3	-0.512764	4.23951	-3.45506	0.000865188
GABRA3	-0.512517	0.980182	-2.36822	0.0201713
EN1	-0.512411	2.29785	-2.00722	0.0479432
TNFRSF19	-0.512313	3.01326	-2.38708	0.0192293
RUNX1	-0.512275	2.87409	-2.35724	0.0207387
AP1B1	-0.511276	4.78403	-4.71868	9.38e-06
PDE1B	-0.510997	0.822543	-4.16954	7.39e-05
ESAM	-0.510986	4.41693	-2.60798	0.0107786
EGFR	-0.50947	2.21157	-2.15148	0.0343112
MMD	-0.508034	2.85515	-3.61315	0.000514365
TSPYL2	-0.507944	3.01482	-3.60878	0.000521907
IGSF6	-0.507895	1.75684	-3.34915	0.00121577
MIR548XHG	-0.507748	0.633817	-2.29727	0.0240922
DCN	-0.506808	6.47225	-1.62448	0.108022
OAS2	-0.50674	2.85452	-2.10677	0.0381222
VCL	-0.506368	4.92269	-3.13189	0.00239101
LEPROT	-0.506224	4.38637	-3.82587	0.000249834
CTF1	-0.505975	0.813249	-3.54617	0.000642279
SGK1	-0.505275	3.3932	-2.70142	0.00835168
MARCHF1	-0.504862	1.09333	-4.25597	5.39e-05
TMEM127	-0.50454	4.40663	-4.59227	1.53e-05
SEMA3G	-0.504426	1.48607	-3.31051	0.00137407
ARHGEF15	-0.503947	1.84793	-3.50336	0.000739233
DSE	-0.503765	1.73034	-3.60866	0.000522123
VSIR	-0.503696	2.71712	-2.74948	0.0073077
TRO	-0.503424	3.32721	-2.20869	0.0299217
CLEC2B	-0.502908	2.37979	-2.32916	0.0222538
NCF2	-0.502882	2.0424	-3.2576	0.00162245
LAT2	-0.502677	3.35979	-2.14869	0.0345395
RGS1	-0.502096	3.17387	-1.816	0.0729411
TNFRSF21	-0.501552	4.243	-2.41125	0.0180794
RBM47	-0.500764	1.26506	-4.27975	4.94e-05
SOST	1.75457	2.82621	3.14963	0.00226508
IFITM5	1.75266	6.74206	2.84759	0.00553726
BARX1	1.44427	2.08589	3.53742	0.000661067
RHBDL2	1.43106	4.27648	4.22172	6.11e-05
COL11A2	1.38511	2.46408	4.03445	0.000120172
NOTUM	1.38064	3.09433	3.44463	0.000894929
NDUFA4L2	1.37878	5.6005	4.11382	9.04e-05
FGFBP2	1.36457	2.43165	2.953	0.00408079
ASS1	1.33569	4.3274	3.76294	0.000310138
NPW	1.31639	2.90255	2.93545	0.00429561
CGREF1	1.30089	3.70942	3.86561	0.0002177
PANX3	1.26892	5.25548	2.23922	0.027786
PHOSPHO1	1.25145	5.28614	2.71519	0.00803946
CD24	1.22967	4.86259	3.34097	0.00124775
MT1M	1.20248	3.92899	4.18672	6.94e-05
SP7	1.19797	5.95911	2.77774	0.00675091
IBSP	1.16587	8.2395	2.10059	0.0386767
PRSS35	1.1654	4.12026	3.38971	0.0010681
MLC1	1.14855	2.47618	3.10718	0.00257743
CRIP1	1.1419	3.5797	4.51021	2.09e-05
BNIP3	1.13731	5.13141	5.4543	4.86e-07
ANGPTL4	1.107	3.87499	3.23839	0.00172256
NGEF	1.10003	2.27865	3.95713	0.000158046
PTGES	1.08589	4.80878	3.22149	0.00181546
CA3	1.08398	4.93643	1.80656	0.0744147
LINC01060	1.05852	2.23747	3.35554	0.00119128
GAL	1.05722	2.06075	3.00386	0.00351277
ANO5	1.05372	3.49692	2.74717	0.00735511
GALNT14	1.05169	1.87722	4.67115	1.13e-05
CPE	1.0507	7.99077	3.12713	0.00242594
COL13A1	1.04468	3.37999	3.72906	0.000348124
GLB1L2	1.04058	0.912808	4.03593	0.000119536
ALDOC	1.03995	2.80355	3.4065	0.00101208
LPAR3	1.03699	1.48946	4.61616	1.39e-05
S100A1	1.02425	3.94044	2.15169	0.0342944
FAM162A	1.02292	3.52136	5.9912	5.01e-08
LINC02593	1.02055	2.86858	3.2667	0.00157691
INSC	1.01615	3.11403	3.6445	0.000463163
SAMD11	1.00968	3.66704	3.10053	0.00262984
GPR153	0.999614	3.94782	4.19704	6.69e-05
DIRAS1	0.996035	2.09637	4.08436	0.000100525
CDKN2A	0.988446	4.27212	2.73613	0.0075852
COL22A1	0.974333	2.35578	2.53966	0.0129392
PRELP	0.974154	2.98943	1.97112	0.0520054
VEGFA	0.964133	5.49341	3.4893	0.000774007
COL2A1	0.959019	2.90692	1.74133	0.0852888
COL9A3	0.957795	2.04372	2.388	0.0191845
KIF26A	0.956328	3.68569	3.46137	0.000847662
MT1G	0.952158	4.1912	2.78784	0.00656151
P4HA1	0.951157	6.0216	5.12496	1.87e-06
DLX4	0.946216	3.13177	2.52468	0.0134621
TCEA3	0.9426	3.75504	4.90436	4.53e-06
MT1X	0.941839	6.129	3.9886	0.000141421
MELTF	0.936746	4.23696	2.14445	0.0348881
TAFA5	0.935384	1.8388	3.00035	0.00354953
SLC2A1	0.929626	4.39219	3.10048	0.00263026
UCHL1	0.924056	5.94941	2.16637	0.0331178
FADS2	0.906974	5.89793	3.65997	0.000439726
SLC16A3	0.905308	6.15126	3.78423	0.000288336
PRRX2	0.904937	4.61489	2.79407	0.00644715
RCOR2	0.896277	4.62265	3.07719	0.0028218
RBP4	0.895282	3.52759	1.9426	0.055417
SNORD104	0.895158	3.26981	3.34995	0.00121268
CBLN4	0.888806	1.0844	3.56191	0.000609761
CA9	0.887194	1.51161	2.44801	0.0164479
ENHO	0.882669	2.80809	2.76631	0.00697128
ENO2	0.878553	4.67908	3.03986	0.00315599
EEF1A2	0.873238	1.75018	2.02046	0.0465234
CRYAB	0.870958	4.51745	2.05684	0.0428066
SCARB1	0.870627	3.71699	4.1351	8.37e-05
BAMBI	0.860313	5.55333	2.19253	0.0311086
HSPB8	0.855817	2.68901	2.36892	0.0201356
FOLR1	0.853204	3.14288	2.3806	0.0195487
SLC36A2	0.851065	2.01548	2.85198	0.00546807
KAZALD1	0.84884	3.57536	3.16605	0.002154
FGFR3	0.84799	3.98154	2.39715	0.0187426
EGLN3	0.847481	2.89596	2.60653	0.0108209
DLX3	0.842919	4.38855	2.12123	0.0368517
TP53	0.841118	4.18829	1.61385	0.110314
GPER1	0.835059	1.90273	4.29159	4.73e-05
RAC3	0.834501	4.18713	2.88211	0.00501459
SLC38A5	0.830653	3.36292	2.06229	0.0422723
NUDT1	0.82266	5.05298	4.47095	2.42e-05
CRABP2	0.819386	5.41235	2.52304	0.0135204
NUDT14	0.812256	3.69079	4.20149	6.58e-05
MIR3129	0.811356	1.72552	2.61919	0.0104571
ADGRD1	0.810412	1.64462	3.61072	0.000518551
ALPL	0.802429	8.44862	1.8116	0.073624
LTK	0.801407	1.65046	3.52198	0.000695478
JAG2	0.797252	3.23044	3.5139	0.000714167
SEMA3B	0.796895	3.30774	2.80966	0.00616896
SERPINE2	0.796063	5.88858	3.15772	0.0022097
PFKP	0.792389	4.09992	3.37222	0.00112956
CCDC3	0.787816	4.65527	2.56931	0.0119576
B4GALNT1	0.786824	2.234	3.4747	0.000811705
HILPDA	0.783786	4.60147	3.60368	0.000530844
COCH	0.782827	1.46321	2.29029	0.0245125
CKMT2	0.77374	1.58832	2.74693	0.00735998
FAAH	0.772482	1.94781	4.33585	4.01e-05
MT1F	0.763684	3.78312	2.26112	0.0263382
SAPCD2	0.762968	2.69223	3.94002	0.000167852
CHST13	0.761314	2.44105	2.47696	0.0152571
RPL37P23	0.759101	2.65436	3.27177	0.00155207
MB	0.754162	1.28085	1.64728	0.103239
RPL37AP1	0.752699	3.36483	3.15797	0.00220803
FABP3	0.751394	3.09531	3.12691	0.00242755
ZNF395	0.750823	3.44184	3.96961	0.00015124
ARL4D	0.750479	4.82635	3.57317	0.000587455
IRX1	0.749629	2.94954	2.69371	0.0085314
PRPH	0.749579	1.54128	2.14761	0.0346275
LGR6	0.749533	1.36125	2.69712	0.0084514
PLAC9P1	0.746329	1.18512	2.74746	0.0073492
AOC2	0.744111	3.21611	1.80093	0.0753055
FXYD1	0.741872	2.51645	2.98399	0.00372535
COL24A1	0.737991	2.63486	2.767	0.0069578
FKBP11	0.734847	5.05499	3.62343	0.000497004
PSPHP1	0.73079	1.40231	2.28144	0.0250543
NXPH4	0.730151	3.13871	2.61254	0.0106466
NDRG1	0.729071	6.02963	3.28365	0.00149533
NDNF	0.720461	2.59753	2.33995	0.02166
LDHAP4	0.720211	1.90967	5.01503	2.92e-06
TAC4	0.717501	1.26571	2.47609	0.0152918
OLFM1	0.716967	1.35606	2.7057	0.00825357
KCNJ12	0.716935	1.34433	2.92179	0.00447016
CD36	0.716403	3.4724	2.3241	0.0225371
UQCRHL	0.711064	3.92954	3.79331	0.00027948
RPL22P2	0.71092	1.94169	3.79309	0.000279693
TPD52	0.708383	2.02607	2.91344	0.0045799
ELFN1-AS1	0.706542	0.854792	3.58859	0.000558178
MT1E	0.700497	5.26385	2.29409	0.0242828
PDPN	0.700046	2.86538	1.83818	0.0695734
ARHGAP44	0.698602	2.19731	2.94491	0.0041786
RPL34P18	0.690309	2.52442	3.11344	0.00252895
MYC	0.690058	4.57715	3.43239	0.000931058
NKD2	0.688546	1.23689	2.89036	0.00489666
SLC8A3	0.687806	1.95883	2.22863	0.0285111
PRKAG2-AS1	0.687366	1.35362	3.8147	0.000259645
BNIP3P1	0.684451	0.882965	5.98147	5.23e-08
CDH10	0.683911	0.532568	2.7959	0.00641394
LINC02298	0.681832	1.75925	3.52718	0.000683711
CCNE1	0.68122	3.54032	2.02208	0.0463528
TECRP1	0.681131	3.19252	3.27597	0.00153181
TNNC1	0.680659	2.63148	1.58033	0.117791
CLIC3	0.680348	2.1989	2.64543	0.00973796
GRM7-AS1	0.676968	0.674493	2.53073	0.0132485
LDHA	0.67582	7.12321	4.67716	1.1e-05
PCSK1N	0.675038	1.20565	2.06397	0.042109
SMPD3	0.674886	3.0581	1.63902	0.104952
RPL37P6	0.673078	2.35893	2.68289	0.00878935
WIF1	0.670353	2.05062	1.57748	0.118446
PTCH1	0.669076	2.39548	3.2151	0.00185174
MUC1	0.66532	1.50796	3.19903	0.00194613
EMSLR	0.664974	0.821299	4.05587	0.000111327
LINC01549	0.664565	2.3377	1.84664	0.0683236
RPL35P2	0.66379	2.58151	3.47798	0.0008031
CDKN1C	0.661715	2.84832	2.13727	0.0354848
GAPDHP65	0.657342	2.99464	3.43744	0.000915988
PVT1	0.655385	2.59674	2.82101	0.00597331
REEP1	0.652054	1.94245	2.62312	0.0103464
MATN2	0.650053	4.86879	2.33345	0.0220159
CADM1	0.649922	4.96596	3.06849	0.00289661
BPIFB4	0.646211	0.867298	2.47252	0.0154345
RPL23P8	0.643698	2.42892	2.78886	0.00654275
HPCAL1	0.642817	4.3209	3.58045	0.000573455
TRIM58	0.640153	0.891205	2.9125	0.00459251
RPL7AP6	0.640104	4.07943	3.10203	0.00261794
PTH1R	0.639367	4.8519	2.07132	0.0413992
RPL24P8	0.634339	2.8317	3.3605	0.00117262
MT3	0.63319	0.666097	3.51087	0.000721292
BMP8B	0.632845	3.26042	1.91304	0.0591529
RPL17P50	0.632518	2.22436	4.84998	5.61e-06
STMN3	0.632066	2.7217	2.04355	0.0441333
TMEM132E	0.630688	0.759899	2.74211	0.00745966
LYNX1	0.630254	1.90708	2.76879	0.0069229
SNHG7	0.627193	3.48358	3.60103	0.000535559
C1QL1	0.627183	2.18981	2.04699	0.0437867
RPS10P3	0.624942	2.56791	3.01222	0.00342676
PMAIP1	0.618868	3.39261	2.90259	0.00472641
RPS18P12	0.618687	4.21928	2.48466	0.0149538
SATB2-AS1	0.618652	2.18631	2.07624	0.0409311
STAC2	0.616982	1.05914	2.6187	0.010471
RPL24P4	0.616792	4.77595	2.74869	0.00732397
IRX5	0.616375	2.99286	2.828	0.00585566
CORT	0.615934	2.3708	1.97917	0.0510746
HR	0.615862	1.25807	2.82579	0.00589273
CDCA7L	0.615002	2.61618	2.7545	0.00720586
RPS13P2	0.613912	3.51001	2.87623	0.00510036
RPS24P8	0.61364	2.60413	2.71707	0.00799775
FXYD6	0.613366	5.16497	1.72247	0.0886668
SLC13A5	0.613304	1.59637	1.81591	0.0729544
GTF2IP7	0.61249	1.02114	2.35774	0.0207125
ADAMTS18	0.611183	1.56688	1.75469	0.082961
MT2A	0.61097	8.05043	2.51528	0.0137998
FAM166B	0.610613	1.24547	1.91907	0.0583739
PDGFD	0.609856	3.97945	2.12688	0.0363651
GNAI1	0.609841	2.66569	3.21878	0.00183074
RPS7P10	0.609826	2.66557	2.79304	0.00646597
RPS23P8	0.609785	4.34004	2.31923	0.0228124
CDK18	0.60892	3.2404	2.44381	0.0166276
COPZ2	0.607475	5.32194	3.37974	0.00110274
HPDL	0.606496	1.54254	3.1813	0.00205541
SLC17A9	0.605437	3.79456	1.9581	0.0535399
PPIAP31	0.605396	2.229	2.92131	0.00447637
ENO1	0.604284	9.26819	4.2865	4.82e-05
GPRC5A	0.603638	1.26622	2.45152	0.0162994
SCD	0.601211	5.11715	2.60704	0.010806
GPRC5C	0.600436	3.80533	2.13875	0.0353617
TMEM119	0.60018	7.25343	2.21888	0.0291936
ABCB6	0.59941	2.14127	4.69777	1.02e-05
RPL35P1	0.597227	3.05408	3.00921	0.00345743
IHH	0.594622	1.1065	2.25203	0.0269307
RAMP1	0.594359	1.93039	2.36984	0.020089
HSPB7	0.594045	3.51604	2.20678	0.0300594
PTPRZ1	0.590996	2.06419	1.50068	0.137191
PLD6	0.589314	1.92029	2.27928	0.0251881
SMAD9	0.588473	1.78274	3.22532	0.00179403
PPFIA4	0.587747	1.09208	4.1403	8.22e-05
GPR37	0.587585	0.904601	3.13359	0.00237867
TMCC2	0.587436	2.05966	2.56316	0.0121554
KLHL17	0.587433	2.35376	3.38496	0.00108448
TFR2	0.587198	1.88683	3.19394	0.00197691
DDIT4	0.586386	6.4607	2.2849	0.0248413
KCNG1	0.58593	2.61666	2.40785	0.0182373
CYFIP2	0.585525	2.45989	1.68405	0.0958877
PYGM	0.585313	2.02867	1.62142	0.108677
DDN	0.584727	1.00245	2.91089	0.00461398
PFKFB3	0.58419	3.77023	3.71213	0.000368716
RPL22P1	0.58301	3.57394	2.65154	0.00957716
MT1H	0.582486	1.61414	2.07933	0.0406384
HK2	0.580637	2.97992	2.60724	0.0108002
BAIAP2L2	0.579613	1.38843	2.69421	0.0085196
ADM	0.579291	3.62285	2.03941	0.0445547
DIPK1C	0.578584	2.8072	1.91	0.0595478
RPS15AP1	0.57821	2.96992	2.78136	0.00668261
CREB3L1	0.577985	7.25183	2.64307	0.00980075
FAUP1	0.575602	2.77432	3.20892	0.00188754
KCNH2	0.575113	1.21436	1.88128	0.0634008
RPS29P16	0.5751	2.02244	2.68652	0.00870201
CPNE5	0.574134	2.01452	2.29727	0.0240928
PDK1	0.573306	1.18717	4.58527	1.57e-05
MIF	0.572765	6.27143	2.81413	0.0060912
TUB	0.571128	2.04749	3.4004	0.00103211
CD55	0.568996	4.02908	2.66908	0.00912878
LPL	0.568203	4.06262	2.02813	0.0457177
RHPN2	0.567888	1.30057	3.18715	0.00201872
BMP2	0.565836	3.24118	2.17809	0.0322046
PANX2	0.565197	0.911292	3.58541	0.000564099
ZNF692	0.564964	1.9228	3.84321	0.000235288
EFS	0.564726	4.18411	2.19135	0.0311968
CKB	0.563825	7.95648	1.55688	0.123261
GAPDHP40	0.56308	1.90006	3.0574	0.00299458
TNFRSF11B	0.56202	2.22468	2.1283	0.0362439
CDH23	0.559476	1.27066	2.37455	0.0198506
KCNJ3	0.558458	0.583619	2.72112	0.00790842
RPL35P5	0.557454	3.34744	2.94184	0.00421618
CRIP2	0.557444	5.04779	2.85499	0.00542118
COX6A2	0.557427	1.26259	1.64301	0.104121
MIR210HG	0.557341	1.07826	4.03832	0.000118524
RPL7AP30	0.557247	2.1607	3.06583	0.00291981
KLF4	0.557184	3.60046	2.5633	0.0121508
NPTX2	0.556159	3.30059	1.47162	0.144861
SGMS2	0.554868	3.63487	2.13978	0.0352756
MIR4664	0.553248	0.856765	2.78831	0.00655284
LRRC3	0.552228	2.26693	2.41349	0.0179759
RPL36	0.551914	8.58418	3.3471	0.00122372
RPL10P16	0.551162	4.77059	2.31935	0.0228058
SLC16A8	0.550599	1.3206	2.31702	0.0229384
EEF1B2P3	0.55029	3.09705	2.58428	0.0114881
RPL13AP25	0.550065	3.65573	2.35451	0.020882
OPN3	0.549856	3.32136	1.58157	0.117508
PTMAP5	0.549159	2.88243	3.46302	0.000843135
TBX2-AS1	0.548629	2.84664	2.42567	0.0174231
HES4	0.54839	3.84349	1.91671	0.0586769
RPL37AP8	0.546049	1.39085	2.72117	0.00790738
ME1	0.544857	3.43799	2.92444	0.00443581
YBX1P1	0.541992	3.75686	3.47835	0.000802137
RPS6P25	0.540152	2.45925	2.48726	0.0148525
ID2	0.538535	5.27856	3.2188	0.00183064
CEP170B	0.534038	2.95814	3.56272	0.000608136
RPL17P36	0.533451	1.99433	2.89077	0.00489088
ITPKA	0.530288	1.71733	3.34652	0.00122594
LOXL4	0.529795	2.33547	1.92739	0.0573133
NOG	0.529377	1.58681	2.17003	0.0328303
APLP1	0.529058	3.24881	2.20979	0.0298423
LINC01517	0.528328	0.616068	2.19981	0.0305689
GAPDHP63	0.528236	1.96368	3.06343	0.00294092
RPL34P31	0.527568	1.58501	2.47574	0.0153057
ANKRD37	0.527392	2.67191	3.23091	0.00176312
GAPDHP72	0.527297	1.51614	3.3643	0.00115849
DHPS	0.527144	4.52421	4.32683	4.15e-05
RN7SL4P	0.526995	3.45289	2.14273	0.0350301
TECR	0.526309	6.49887	3.38856	0.00107204
DLX2	0.526224	1.4238	2.17854	0.0321695
EFHD1	0.525997	3.41931	1.49681	0.138194
PACSIN3	0.525995	3.06908	3.38109	0.00109798
GPX7	0.525424	5.85005	3.86066	0.000221477
UBE2SP2	0.525206	1.65235	3.28097	0.00150797
NRN1	0.523164	3.91172	2.62259	0.0103612
SREBF1	0.522818	4.3326	1.95703	0.0536677
CD320	0.521724	5.80874	2.76468	0.00700335
TNNT1	0.521671	1.67428	1.23789	0.219209
HADH	0.521477	4.66494	3.4411	0.000905228
RPL7P15	0.521291	0.945437	3.65253	0.000450862
MNS1	0.521229	2.5474	3.03353	0.00321618
EFNA1	0.520762	4.54493	2.51364	0.0138595
VPS9D1-AS1	0.520276	1.83788	2.08	0.0405752
SPNS2	0.519832	3.25681	2.07687	0.0408707
KIF25	0.519761	0.819199	4.37315	3.49e-05
EPCAM	0.519049	1.96585	1.57013	0.120146
TDRD9	0.518533	0.789912	2.33386	0.0219934
RPL13AP6	0.517974	1.92582	3.27093	0.00155616
PSIP1	0.51701	4.05409	2.90367	0.00471158
NPAS1	0.516755	1.04848	2.68402	0.00876204
SATB2	0.516322	4.03503	1.78528	0.077828
CCDC58	0.515347	3.54248	3.74243	0.000332637
BTG3	0.515022	3.7714	3.0592	0.00297847
ASPSCR1	0.514405	4.2669	3.49113	0.000769397
CDKN2D	0.514361	3.6964	3.05949	0.00297589
RPS7P1	0.512522	4.70794	2.2708	0.0257194
PODXL2	0.510998	3.55695	1.68075	0.0965294
RETREG1	0.509283	2.6577	2.39491	0.0188498
HNRNPA1P54	0.50818	0.592767	2.69973	0.00839088
TMEM179	0.507128	0.70991	2.82711	0.00587061
FAM131C	0.506476	1.2198	2.70856	0.00818839
CRYBA2	0.506392	0.691271	2.02101	0.0464656
UNC5B-AS1	0.50624	1.21868	2.61961	0.0104451
USP2-AS1	0.506219	1.39002	3.1018	0.00261973
TMTC2	0.505019	2.7323	2.35478	0.0208673
PTPN3	0.504506	1.61831	3.55916	0.000615325
CDCA7	0.502874	2.22664	2.36102	0.0205416
DPP7	0.502687	5.17481	3.03331	0.00321828
ABCA2	0.502451	2.76646	3.38776	0.0010748
ADRA2C	0.500523	1.74707	1.81702	0.072782
ID1	0.500331	6.01809	1.88115	0.0634185
FADS1	0.500155	4.7928	2.61289	0.0106366
GALNT3	0.500001	1.8321	2.20139	0.0304527

## Sheet: Table 4
Supplementary Table S4 GO functional analysis of differentially expressed genes
ID	Description	setSize	enrichmentScore	NES	pvalue	p.adjust	qvalues	rank	leading_edge	core_enrichment
GO_ACTIN_FILAMENT_ORGANIZATION	GO_ACTIN_FILAMENT_ORGANIZATION	389	-0.521153	-1.92861	1e-10	5.75417e-09	4.23947e-09	4491	tags=37%, list=15%, signal=32%	24142/359845/171024/22921/9873/5358/55604/54509/1236/201191/2764/7046/22836/10435/10677/7018/23603/2885/9475/2909/79585/406929/11170/4082/391/7169/832/22902/94134/9087/29767/84687/23075/8936/10565/10411/55845/5756/253725/998/6422/84952/23406/9948/23122/6385/9026/8976/5216/10096/25802/10810/1902/57477/64780/6722/136319/1627/7171/23221/596/585/57091/389/51429/10095/54551/830/9647/10093/10097/408/21…
GO_ACTIN_POLYMERIZATION_OR_DEPOLYMERIZATION	GO_ACTIN_POLYMERIZATION_OR_DEPOLYMERIZATION	204	-0.588945	-2.06563	1e-10	5.75417e-09	4.23947e-09	6285	tags=50%, list=20%, signal=40%	6711/11013/253260/10787/11034/29766/274/57482/148170/1739/10094/10486/1072/3383/57175/89848/28988/10109/9168/7456/2017/2241/120/51734/11078/24142/22921/9873/55604/1236/2764/10435/10677/2885/2909/79585/11170/832/9087/29767/84687/23075/8936/10565/55845/5756/253725/23406/9948/9026/8976/5216/10096/25802/10810/64780/136319/1627/585/51429/10095/54551/830/10093/10097/2150/395/9353/9645/256949/387/64857/…
GO_ACTIVATION_OF_INNATE_IMMUNE_RESPONSE	GO_ACTIVATION_OF_INNATE_IMMUNE_RESPONSE	319	-0.544954	-1.9801	1e-10	5.75417e-09	4.23947e-09	4109	tags=33%, list=13%, signal=29%	8772/3385/10462/2033/5696/79671/5971/26065/338382/5713/146722/4893/7353/1540/6885/7316/10454/55198/29110/26060/330/340061/9861/7128/57590/26253/1513/10333/8945/5716/51135/5721/9867/22841/5062/85363/80216/57162/4214/7867/57142/8767/841/58484/11314/9447/6279/3659/388325/2150/1514/331/9684/4615/7105/8685/55914/7321/9491/8915/91543/55601/51311/57506/5336/5698/7096/79132/4067/26191/64135/7097/4790/844…
GO_ADAPTIVE_IMMUNE_RESPONSE	GO_ADAPTIVE_IMMUNE_RESPONSE	407	-0.67063	-2.49094	1e-10	5.75417e-09	4.23947e-09	4507	tags=44%, list=15%, signal=38%	926/4791/10384/338376/81545/2208/7535/79168/4068/602/64218/118460/8772/6778/10462/214/133396/60468/5971/7006/50943/8764/23529/51744/6885/1493/127544/23075/100/9655/7128/90865/257101/6830/11035/84174/974/202309/55824/729230/29126/8417/51752/57192/440275/5873/200558/8767/924/220972/941/2210/113/25865/5294/958/3554/3659/939/917/84695/8320/11119/1514/4683/3118/3572/5579/5027/89790/89857/9466/10859/89…
GO_ADAPTIVE_IMMUNE_RESPONSE_BASED_ON_SOMATIC_RECOMBINATION_OF_IMMUNE_RECEPTORS_BUILT_FROM_IMMUNOGLOBULIN_SUPERFAMILY_DOMAINS	GO_ADAPTIVE_IMMUNE_RESPONSE_BASED_ON_SOMATIC_RECOMBINATION_OF_IMMUNE_RECEPTORS_BUILT_FROM_IMMUNOGLOBULIN_SUPERFAMILY_DOMAINS	251	-0.629313	-2.25307	1e-10	5.75417e-09	4.23947e-09	4475	tags=41%, list=15%, signal=35%	4791/10384/81545/2208/602/64218/118460/8772/6778/133396/60468/5971/50943/23529/6885/23075/100/9655/7128/90865/6830/11035/84174/202309/729230/29126/8417/5873/200558/8767/941/958/3554/939/84695/4683/5027/89857/9466/10859/8915/91543/51311/114548/3594/2625/4292/64005/6556/3586/634/10039/5551/940/1512/3575/51279/201294/8741/6693/10312/5580/2217/3133/114836/7133/567/3718/3635/5819/10538/10148/5452/3598…
GO_ANTIGEN_PROCESSING_AND_PRESENTATION	GO_ANTIGEN_PROCESSING_AND_PRESENTATION	225	-0.646288	-2.28916	1e-10	5.75417e-09	4.23947e-09	5314	tags=48%, list=17%, signal=40%	8546/51143/6363/22920/3796/114876/10890/3077/5686/3140/3797/5720/1535/55860/6890/3120/10120/5865/1236/9371/10484/5696/4012/5971/5713/10134/832/10540/6456/9861/161/1783/84516/8773/5869/5716/9554/8905/5721/51752/160/5873/1175/6892/2210/10437/164/9341/830/8722/51762/1514/3118/1509/1213/140735/9491/5698/6556/829/83547/10288/1636/3685/7057/1512/3111/2217/3133/5699/567/3693/3902/55080/4688/55016/162/50…
GO_ANTIGEN_PROCESSING_AND_PRESENTATION_OF_PEPTIDE_ANTIGEN	GO_ANTIGEN_PROCESSING_AND_PRESENTATION_OF_PEPTIDE_ANTIGEN	188	-0.645646	-2.24479	1e-10	5.75417e-09	4.23947e-09	3949	tags=39%, list=13%, signal=35%	10484/5696/4012/5713/10134/832/10540/6456/9861/161/1783/84516/8773/5716/9554/8905/5721/51752/160/1175/6892/2210/10437/164/9341/830/8722/1514/3118/1509/1213/140735/9491/5698/6556/829/83547/1636/3685/3111/2217/3133/5699/567/3693/3902/55080/4688/55016/162/50856/5641/653361/4689/2213/29108/3115/3109/64167/30835/2209/54209/3117/3119/3108/8673/1520/2207/3123/3113/3122/1536/972/3127
GO_ANTIGEN_PROCESSING_AND_PRESENTATION_OF_PEPTIDE_OR_POLYSACCHARIDE_ANTIGEN_VIA_MHC_CLASS_II	GO_ANTIGEN_PROCESSING_AND_PRESENTATION_OF_PEPTIDE_OR_POLYSACCHARIDE_ANTIGEN_VIA_MHC_CLASS_II	100	-0.691925	-2.218	1e-10	5.75417e-09	4.23947e-09	3489	tags=41%, list=11%, signal=36%	832/10540/6456/161/1783/84516/8905/160/1175/10437/164/830/8722/1514/3118/1509/1213/140735/829/83547/7057/3111/3902/55016/162/5641/2213/29108/3115/3109/54209/3117/3119/3108/1520/2207/3123/3113/3122/972/3127
GO_ANTIGEN_RECEPTOR_MEDIATED_SIGNALING_PATHWAY	GO_ANTIGEN_RECEPTOR_MEDIATED_SIGNALING_PATHWAY	237	-0.65776	-2.34335	1e-10	5.75417e-09	4.23947e-09	3755	tags=39%, list=12%, signal=35%	7006/50943/5713/5663/1540/6885/55072/1493/933/100/9861/1399/57181/8945/84174/5716/974/55824/5721/80381/10385/5062/8767/952/596/10616/25865/11314/65125/917/123920/11119/9564/3118/5579/89857/1845/9491/8915/5336/4773/5698/2625/5795/634/5594/4067/26191/940/11006/919/5293/4790/84433/973/5074/5699/3635/9404/5819/3932/5583/27242/7462/861/5621/5142/695/150372/5788/100423062/7070/23180/2213/915/5777/27086…
GO_AZUROPHIL_GRANULE	GO_AZUROPHIL_GRANULE	153	-0.666809	-2.25472	1e-10	5.75417e-09	4.23947e-09	5083	tags=54%, list=17%, signal=46%	387263/80331/8635/2548/410/55860/23593/2588/84061/671/10043/326624/2683/55004/5908/2444/5663/10493/1511/411/5834/8773/4125/55754/6813/9545/8417/8876/1727/8895/23317/5660/4718/9342/311/527/3073/25798/93100/9798/10097/5878/6845/6809/23526/2519/25801/5476/3074/387921/5594/55313/2040/8804/175/2760/2720/201294/54918/5580/4126/4257/6036/684/2512/150372/968/3920/58485/2799/2896/6386/29108/10577/4332/235…
GO_B_CELL_ACTIVATION	GO_B_CELL_ACTIVATION	246	-0.580594	-2.07234	1e-10	5.75417e-09	4.23947e-09	4323	tags=41%, list=14%, signal=36%	3149/7535/602/118460/8660/6778/2033/27434/50943/4853/3624/23529/1540/1493/933/23075/100/7128/57181/3476/683/6422/6830/84174/974/202309/196/57162/200558/952/841/3688/596/11314/958/939/3956/3516/139818/3955/29760/678/4683/5579/374403/9466/4323/112616/1880/5336/4773/2185/4292/3676/4066/5795/6777/3586/10039/4067/940/22806/4064/677/3575/5293/8741/51237/84433/10312/5580/55024/973/5074/3718/64092/3635/8…
GO_B_CELL_MEDIATED_IMMUNITY	GO_B_CELL_MEDIATED_IMMUNITY	120	-0.682239	-2.23695	1e-10	5.75417e-09	4.23947e-09	2043	tags=32%, list=7%, signal=30%	200558/958/939/4683/9466/8915/51311/4292/3586/10039/940/51279/8741/10312/5580/3133/3635/5819/10538/5452/3598/695/5788/100423062/717/2213/710/5777/715/10875/718/3119/716/3426/2207/972/714/712/713
GO_CALCIUM_MEDIATED_SIGNALING	GO_CALCIUM_MEDIATED_SIGNALING	218	-0.596232	-2.10788	1e-10	5.75417e-09	4.23947e-09	5026	tags=41%, list=16%, signal=35%	488/55784/11123/6850/1238/1760/3084/775/7535/1756/5534/1236/5311/201191/22859/3577/5598/10134/845/120892/58515/84687/933/100/375346/808/683/6401/1827/57190/84174/84502/729230/801/4644/552/57192/5562/3357/3064/5164/11261/2280/83988/7852/5530/481/2946/5027/374403/5350/79772/5336/4773/10663/2185/2274/57158/5795/9472/9454/51643/7226/10231/9034/2833/1012/6351/5031/1910/1524/7462/1956/5621/1234/29995/6…
GO_CELL_CHEMOTAXIS	GO_CELL_CHEMOTAXIS	300	-0.656697	-2.37459	1e-10	5.75417e-09	4.23947e-09	3669	tags=40%, list=12%, signal=36%	3577/3735/84818/391/4192/5800/2047/23075/2246/1399/683/80024/158747/8729/57509/1432/729230/30817/196527/1398/23765/1902/6374/5764/63916/6558/25865/9023/5294/65125/284114/6279/2321/23396/2150/7852/9564/9353/51192/3269/7474/5054/6846/1880/10663/2185/5587/6362/55742/26585/3586/9732/4067/7226/3680/9034/7057/7042/2833/5293/6351/1910/5580/4233/63940/58191/6358/80270/6376/51411/120425/8792/5155/8291/706…
GO_CELL_LEADING_EDGE	GO_CELL_LEADING_EDGE	405	-0.549931	-2.04262	1e-10	5.75417e-09	4.23947e-09	5393	tags=44%, list=18%, signal=37%	5586/28988/10109/55591/117178/4638/351/11252/6714/56940/3611/7456/79971/2017/324/23286/2241/59338/3691/2268/3748/7431/23499/117177/55604/29959/286/4810/1803/1605/5311/65979/29780/1499/81565/8844/10347/54997/199731/5048/6642/23603/11170/6810/5868/2319/22902/10253/55198/9459/9107/5800/84687/26060/23075/22848/121512/8826/10411/81848/10381/55845/5756/54434/998/9265/2564/57403/273/23122/8729/11075/628…
GO_CELL_MATRIX_ADHESION	GO_CELL_MATRIX_ADHESION	220	-0.611317	-2.16292	1e-10	5.75417e-09	4.23947e-09	3701	tags=42%, list=12%, signal=37%	23603/9475/11170/10855/26515/4811/27185/8826/683/6422/613/2335/23122/25992/50488/6385/3655/6722/3673/3688/960/596/284348/9647/395/8754/3690/10516/5054/4323/1845/81792/79834/387/2185/9448/3676/347/4771/54749/9723/26585/5795/3675/3685/10395/94/7057/8861/56999/5796/64098/1012/87/5328/3987/8516/84962/1946/5921/6376/1281/9358/3693/1021/7414/3728/3683/3791/182/50509/7070/3672/22801/7010/5175/947/2042/1…
GO_CELL_SUBSTRATE_ADHESION	GO_CELL_SUBSTRATE_ADHESION	342	-0.57993	-2.12632	1e-10	5.75417e-09	4.23947e-09	3418	tags=40%, list=11%, signal=36%	10855/4192/5800/3037/2047/26515/4811/27185/11149/8826/9806/1399/253725/683/998/6422/613/2335/23122/25992/50488/6385/3655/1398/6722/56672/5764/3673/3688/960/596/57091/9341/284348/3956/9647/7041/395/8754/2192/3690/10516/5054/4323/1845/2316/81792/3912/79834/387/51330/25890/2185/64005/9448/3676/347/4771/54749/9723/55679/55742/26585/5795/8322/3675/3685/10395/94/5829/2049/7057/8861/56999/84168/5796/640…
GO_CELL_SUBSTRATE_JUNCTION	GO_CELL_SUBSTRATE_JUNCTION	414	-0.526866	-1.95393	1e-10	5.75417e-09	4.23947e-09	5391	tags=48%, list=18%, signal=40%	81/308/10109/23032/29843/91179/10672/11252/10890/3611/8573/50507/402/4267/1535/23164/2017/5817/824/8994/3691/7534/3482/11078/7431/950/22823/823/8675/171024/1756/4810/157285/1803/1605/5297/6251/23676/6645/29780/214/3312/1499/374872/120534/3660/5898/23603/23768/11170/4082/391/2319/71/8936/8826/81848/5756/998/2275/8773/6641/23122/6385/58504/51056/726/3655/1465/5216/10096/22888/8895/10015/83478/4478/…
GO_COAGULATION	GO_COAGULATION	339	-0.563546	-2.06083	1e-10	5.75417e-09	4.23947e-09	3797	tags=34%, list=12%, signal=30%	79803/7006/5781/3660/5663/57572/5868/71/832/89781/10855/23414/1606/998/375033/5327/23468/2776/18/9162/1465/2627/196527/7056/23348/64780/6722/5873/7225/3673/5028/5294/55330/80274/958/3705/5104/2153/3659/830/5359/29071/408/2150/3709/139818/7094/64145/2192/8323/22915/5579/3690/5027/5054/2316/966/5576/60/953/5336/388552/2625/10544/829/5329/634/5594/84959/4067/10627/1311/4846/7057/5580/5328/1281/558/5…
GO_COLLAGEN_CONTAINING_EXTRACELLULAR_MATRIX	GO_COLLAGEN_CONTAINING_EXTRACELLULAR_MATRIX	408	-0.516409	-1.92081	1e-10	5.75417e-09	4.23947e-09	3472	tags=34%, list=11%, signal=31%	3959/7177/11096/439921/4192/23452/4256/4811/3918/1522/7076/4969/1511/1293/8406/6422/1301/9508/2335/6383/3655/1292/4052/64499/5764/5660/27286/311/4240/5104/6279/2719/170689/3956/5359/8722/165/7041/1296/1514/7078/8076/84034/2192/8482/22915/84570/78987/1291/7474/1509/8685/55914/23213/10516/5054/80144/3912/80781/25890/4237/83872/64129/26585/1311/1462/7057/2202/7042/56999/4313/1512/7373/1284/6590/3915…
GO_COTRANSLATIONAL_PROTEIN_TARGETING_TO_MEMBRANE	GO_COTRANSLATIONAL_PROTEIN_TARGETING_TO_MEMBRANE	99	0.70695	2.45283	1e-10	5.75417e-09	4.23947e-09	4584	tags=65%, list=15%, signal=55%	25873/6188/6168/6227/6234/6194/6152/6230/6202/6169/11224/6209/6167/6135/130617/6130/6164/6165/6201/6232/6142/6139/6144/6207/6181/6171/6218/6222/6160/6136/6146/6175/6228/6176/6746/6132/6157/6206/6193/6204/6128/6133/6134/9349/6229/6205/6235/9697/6137/23521/6233/6155/6122/6203/6143/6141/6156/6124/6210/10952/6129/6734/6730/4736
GO_CYTOKINE_BINDING	GO_CYTOKINE_BINDING	129	-0.66301	-2.19492	1e-10	5.75417e-09	4.23947e-09	2755	tags=43%, list=9%, signal=40%	9180/729230/4052/1438/124857/90/3688/8200/3563/3554/3953/7852/3572/3690/9466/8828/3459/3594/10663/7049/3676/26585/8322/3685/1311/94/9034/7057/2833/2532/7133/2022/3559/8792/1524/25928/2615/10148/3597/1234/7132/3598/8692/1441/7837/375387/22918/1230/8829/3561/920/3587/7048/1436/972/2633
GO_CYTOKINE_METABOLIC_PROCESS	GO_CYTOKINE_METABOLIC_PROCESS	123	-0.67242	-2.21115	1e-10	5.75417e-09	4.23947e-09	4310	tags=40%, list=14%, signal=34%	5607/9261/602/3556/50943/3624/5663/29110/7538/10333/729230/80381/9966/941/4050/3659/7474/10859/8915/51311/7096/2625/6777/3586/940/7057/942/4790/6693/84433/5074/1524/3635/3902/10148/64581/10642/5788/51284/7099/9111/5724/3606/920/7305/916/3162/1536/972
GO_CYTOKINE_SECRETION	GO_CYTOKINE_SECRETION	241	-0.587899	-2.09686	1e-10	5.75417e-09	4.23947e-09	3835	tags=40%, list=12%, signal=35%	3556/9636/50943/4853/3735/8764/51744/84818/1116/160365/120892/58515/4192/7128/90865/965/26253/10125/10333/113277/2335/693175/5008/1432/114769/29126/10385/23765/3357/8767/23208/58484/9447/3516/2150/11119/117854/5027/5371/7474/9466/10859/3459/131450/51311/57506/22900/114548/7096/2625/23601/4155/3586/3685/4067/26191/64135/7097/19/4345/84433/10312/114899/55024/7133/6653/6376/5734/8291/27242/2615/2149…
GO_DEFENSE_RESPONSE_TO_VIRUS	GO_DEFENSE_RESPONSE_TO_VIRUS	244	-0.580879	-2.07379	1e-10	5.75417e-09	4.23947e-09	4976	tags=41%, list=16%, signal=35%	55337/60489/104/55421/3434/57678/3600/29072/6059/338376/8772/7728/151636/79671/26065/9636/3660/7353/3455/10581/10379/58515/29110/10758/330/340061/7128/171568/90865/27297/10060/8547/10410/83666/79594/255520/81844/84166/9582/85363/10621/440275/201626/596/9447/958/3659/4938/5359/2537/2150/6041/117854/3437/55763/7105/6772/5371/27350/10859/2316/91543/55601/51311/57506/114548/3594/10533/9020/79132/5551…
GO_EARLY_ENDOSOME	GO_EARLY_ENDOSOME	354	-0.557293	-2.04712	1e-10	5.75417e-09	4.23947e-09	6259	tags=53%, list=20%, signal=43%	51160/23385/6477/10228/8301/3136/2064/83737/26750/7251/3996/3134/23011/5595/150684/23621/388/8934/344/387849/23325/28988/11156/351/5664/55353/27065/8724/11252/9559/7405/3077/55647/56850/26276/79971/1238/23678/81609/89853/2889/64089/3482/51552/4040/5861/926/23163/93380/54520/4952/261729/10043/23355/79666/1183/7803/154/64601/8073/151636/9777/10347/66008/4012/10935/79803/124997/7018/6642/129285/5119…
GO_ENDOCYTIC_VESICLE	GO_ENDOCYTIC_VESICLE	294	-0.622597	-2.24276	1e-10	5.75417e-09	4.23947e-09	5154	tags=47%, list=17%, signal=40%	8724/7405/10890/55647/252983/1535/6850/79971/5287/2889/6890/51715/3482/51552/3120/7431/950/4920/4952/90809/54734/8029/1803/4218/5337/51209/4643/10435/7018/5898/338382/6810/5868/2319/71/7316/55198/1493/26060/6456/161/201475/998/10333/8773/5869/57403/9554/6813/8976/8417/55529/6453/160/25938/1902/9170/57192/122618/1175/6892/55788/23208/2210/311/117156/527/8766/9341/23673/11031/10808/9135/388325/5176…
GO_ENDOCYTIC_VESICLE_MEMBRANE	GO_ENDOCYTIC_VESICLE_MEMBRANE	158	-0.639557	-2.17842	1e-10	5.75417e-09	4.23947e-09	4663	tags=47%, list=15%, signal=40%	6890/51715/3120/950/4920/4952/90809/54734/4218/51209/338382/6810/5868/7316/55198/6456/161/10333/8773/57403/9554/8976/55529/160/57192/1175/6892/2210/527/9341/11031/51762/6845/23432/3118/7474/8685/1213/245972/7096/8992/6556/8322/83547/4846/84329/9114/7097/10312/8578/9779/3133/567/2535/81029/3920/5880/3115/11151/2209/3117/4481/3119/8673/857/348/3123/3113/23166/3122/9332/1536/972/3127
GO_ENDOSOME_MEMBRANE	GO_ENDOSOME_MEMBRANE	476	-0.570099	-2.13074	1e-10	5.75417e-09	4.23947e-09	6122	tags=52%, list=20%, signal=43%	257397/79643/376267/113178/3136/2064/23274/83737/7251/6490/51028/84286/1185/3996/3134/7314/23011/7189/150684/84313/23621/388/8324/55315/387849/9522/309/23118/114885/11342/55353/27065/8724/11252/9559/10890/84946/8216/56850/9375/51201/26276/51324/79971/81609/392/89853/64089/51715/51552/4040/3120/950/926/54664/3656/23163/9743/93380/11230/4952/90809/55630/8029/4218/261729/79666/9842/29082/5337/83930/…
GO_ESTABLISHMENT_OF_PROTEIN_LOCALIZATION_TO_ENDOPLASMIC_RETICULUM	GO_ESTABLISHMENT_OF_PROTEIN_LOCALIZATION_TO_ENDOPLASMIC_RETICULUM	112	0.672459	2.4176	1e-10	5.75417e-09	4.23947e-09	4584	tags=60%, list=15%, signal=51%	25873/6188/6168/6227/6234/6194/6152/6230/6202/6169/11224/23480/6209/6167/6135/130617/6130/6164/6165/6201/6232/6142/6139/6144/6207/6181/6171/6218/6222/6160/6136/3309/6146/6175/6228/6176/6132/6157/6206/6193/6204/9789/6128/6133/6134/9349/6229/6205/6235/9697/6137/23521/6233/6155/6122/6203/6143/6449/6141/6156/6124/6210/10952/6129/6734/6730/4736
GO_EXTERNAL_SIDE_OF_PLASMA_MEMBRANE	GO_EXTERNAL_SIDE_OF_PLASMA_MEMBRANE	318	-0.636354	-2.31165	1e-10	5.75417e-09	4.23947e-09	2792	tags=38%, list=9%, signal=35%	974/9180/729230/3604/29126/3655/9429/80381/10385/118429/1438/3673/1209/3688/941/3563/80274/958/4240/3682/3554/5104/939/917/2028/3953/11119/7852/8754/8482/3572/5027/9466/10859/969/131450/966/51311/57493/921/3594/10663/7049/1636/923/3675/3685/1889/9034/940/7057/80380/84168/10495/3575/2833/283316/942/19/1012/2217/4217/3133/1946/973/10159/2022/3559/945/6382/8792/1524/3902/338328/3762/5621/10148/3597/…
GO_GRANULOCYTE_MIGRATION	GO_GRANULOCYTE_MIGRATION	139	-0.70561	-2.36636	1e-10	5.75417e-09	4.23947e-09	3669	tags=45%, list=12%, signal=39%	3577/3735/84818/391/4192/683/158747/9948/51135/8729/1432/30817/23765/6374/11314/5294/3554/6279/23396/9353/51192/3269/6846/83692/6362/3680/7057/7042/5293/6351/6358/6376/120425/5734/8291/7060/5142/1441/10563/7857/4283/4354/3672/5175/6355/7409/6280/6373/5880/1435/56833/3071/3689/6352/1240/728/719/6347/3627/6366/2207/972
GO_GTPASE_REGULATOR_ACTIVITY	GO_GTPASE_REGULATOR_ACTIVITY	303	-0.558378	-2.01935	1e-10	5.75417e-09	4.23947e-09	5171	tags=40%, list=17%, signal=34%	10059/22930/402/79735/26037/143872/9138/392/11138/10483/10636/23232/26000/9743/4952/57148/5910/23568/116988/57186/3725/9905/6654/158763/10484/23527/1121/55633/10435/7249/5903/2909/120892/94134/9459/22999/116986/8826/23102/93627/394/79658/9610/128637/9901/57522/613/2776/117289/58504/83667/8976/9162/3268/255520/83478/3357/6102/55843/125058/8131/201176/64407/57533/9815/55357/80243/9605/6001/9135/408…
GO_HUMORAL_IMMUNE_RESPONSE	GO_HUMORAL_IMMUNE_RESPONSE	253	-0.591597	-2.12125	1e-10	5.75417e-09	4.23947e-09	2175	tags=21%, list=7%, signal=19%	596/51248/6279/3516/29760/10578/966/1880/2625/6556/7030/78989/940/6590/51279/8349/3133/7942/5699/27242/10148/5452/8347/6480/5788/100423062/717/10563/4283/3512/2213/710/5777/6280/6373/715/728/718/54209/719/6039/4069/3119/3075/6347/3627/716/3426/714/712/713/11326
GO_IMMUNE_RECEPTOR_ACTIVITY	GO_IMMUNE_RECEPTOR_ACTIVITY	126	-0.700826	-2.31196	1e-10	5.75417e-09	4.23947e-09	2798	tags=44%, list=9%, signal=40%	3556/133396/3577/3560/84818/3455/3601/9180/729230/23765/1438/960/2210/3563/3554/3953/7852/3118/3572/9466/10859/3459/131450/3594/10663/8322/10288/9034/1512/3575/2833/3111/54756/3559/1524/10148/3597/1234/1439/3598/1441/2213/1230/3561/1240/728/920/3587/719/3117/3119/2207/3113/3122/972
GO_IMMUNE_RESPONSE_REGULATING_CELL_SURFACE_RECEPTOR_SIGNALING_PATHWAY	GO_IMMUNE_RESPONSE_REGULATING_CELL_SURFACE_RECEPTOR_SIGNALING_PATHWAY	390	-0.625622	-2.31491	1e-10	5.75417e-09	4.23947e-09	4295	tags=39%, list=14%, signal=34%	3725/7535/6654/9402/5534/1236/3385/10462/2033/5602/5696/5971/7006/50943/5713/5663/2885/4893/1540/6885/71/55072/10454/55198/1493/26060/933/100/9861/1399/26253/57181/55845/998/8945/84174/5716/974/55824/801/8976/5721/80381/10096/10385/5062/1398/4214/8767/952/63916/596/2210/10616/25865/11314/958/65125/10095/917/10093/5359/10097/123920/11119/9564/5530/3118/5579/89857/10859/1845/9491/8915/6416/131450/5…
GO_INTEGRIN_MEDIATED_SIGNALING_PATHWAY	GO_INTEGRIN_MEDIATED_SIGNALING_PATHWAY	104	-0.71646	-2.30946	1e-10	5.75417e-09	4.23947e-09	3142	tags=48%, list=10%, signal=43%	7076/683/998/3655/5764/3673/3688/3682/84695/7094/9564/8754/8482/3690/55914/2316/2185/5587/3676/55679/634/3675/3685/3680/3987/8516/3687/2530/1281/9358/3693/3683/3678/3055/4739/7070/3672/22801/4627/7409/1490/7791/3689/2533/8829/3684/5341/83706/7305/2207
GO_INTERFERON_GAMMA_MEDIATED_SIGNALING_PATHWAY	GO_INTERFERON_GAMMA_MEDIATED_SIGNALING_PATHWAY	86	-0.727519	-2.25661	1e-10	5.75417e-09	4.23947e-09	2698	tags=48%, list=9%, signal=44%	83666/6737/84166/85363/55128/55223/4281/960/2210/10437/3659/4938/54625/3118/6772/5371/3459/3716/4261/5580/3133/567/3663/4939/5468/3055/9111/3394/10346/5724/3115/2209/2634/3117/3119/7412/3123/3113/3122/2633/3127
GO_INTERFERON_GAMMA_PRODUCTION	GO_INTERFERON_GAMMA_PRODUCTION	109	-0.703191	-2.27631	1e-10	5.75417e-09	4.23947e-09	4247	tags=50%, list=14%, signal=44%	64343/602/1236/8772/5914/9636/50943/3624/51744/90865/10125/11035/729230/29126/80381/8767/554/3554/8320/2150/11119/7474/9466/10859/51311/3594/2625/6556/3586/26191/80380/6693/10312/114836/558/64115/5621/10148/5142/64581/51284/7099/3394/914/29108/3606/3115/54440/84868/3965/2621/140885/916/3113/929
GO_INTERLEUKIN_6_PRODUCTION	GO_INTERLEUKIN_6_PRODUCTION	162	-0.638862	-2.18312	1e-10	5.75417e-09	4.23947e-09	5240	tags=46%, list=17%, signal=38%	351/85480/7292/400709/197358/1535/6850/2629/824/64343/9261/55773/671/3556/79671/5781/50943/338382/84818/58515/9655/7128/90865/10333/113277/8767/23208/388325/408/2150/55122/4615/5027/7474/9466/5603/8915/131450/51311/57506/7096/4155/3586/84632/10288/26191/64135/7097/4345/114899/55024/6376/3635/409/2149/64581/8692/51284/7099/29108/5777/5724/3071/199/3606/84868/3965/7305/54209/2621/3082/140885/2207/9…
GO_I_KAPPAB_KINASE_NF_KAPPAB_SIGNALING	GO_I_KAPPAB_KINASE_NF_KAPPAB_SIGNALING	270	-0.580845	-2.0905	1e-10	5.75417e-09	4.23947e-09	6167	tags=51%, list=20%, signal=41%	8904/257397/10010/25/4057/81858/60401/51495/55765/24138/6093/10206/28511/1147/7314/147699/5494/7189/7188/10475/5170/54503/5966/23118/6363/347734/8717/197358/79971/10783/4055/339123/3656/4791/64343/57708/602/1236/8837/8772/1499/8878/5187/79671/5971/9475/6885/55072/7316/10454/29110/356/10758/330/7128/54386/286827/51523/23390/10333/113277/8945/11035/23636/65018/51135/79594/114769/51026/57153/23085/8…
GO_LARGE_RIBOSOMAL_SUBUNIT	GO_LARGE_RIBOSOMAL_SUBUNIT	117	0.642171	2.29935	1e-10	5.75417e-09	4.23947e-09	5436	tags=56%, list=18%, signal=47%	25873/6168/220717/6152/6169/11224/51642/6167/6135/64975/6130/6164/6165/6142/6139/6182/6144/6181/6171/6160/6136/219927/6146/6175/6176/29093/63875/553117/64928/64978/6132/55052/6157/4869/6166/79590/64979/6128/6133/6134/9349/26589/51253/6137/23521/6155/6122/65003/6143/6141/6123/6156/6124/6150/6129/64981/4736/387338/65080/130916/78988/57129/9553/29074/51264/116541
GO_LATE_ENDOSOME	GO_LATE_ENDOSOME	259	-0.613407	-2.20046	1e-10	5.75417e-09	4.23947e-09	5939	tags=54%, list=19%, signal=44%	7251/6490/51028/9367/538/7780/5595/1318/23621/388/55315/9693/309/114885/8530/11342/55353/27065/114876/6714/7405/88455/84946/79443/404636/26276/89853/2674/64089/3482/51552/950/54664/90809/29082/5337/83930/1183/1393/8878/64601/51652/10948/55004/51209/124997/7018/55317/338382/5119/55283/120892/23057/51699/23339/10490/9741/1783/54432/158376/55858/10410/22879/57403/84174/9896/51009/4644/8417/63894/555…
GO_LEUKOCYTE_CELL_CELL_ADHESION	GO_LEUKOCYTE_CELL_CELL_ADHESION	338	-0.599696	-2.1928	1e-10	5.75417e-09	4.23947e-09	5141	tags=48%, list=17%, signal=41%	3142/6363/6714/5320/56940/11221/7292/3077/8654/5465/6850/3566/339390/64844/1949/57678/3600/29851/57045/5573/3620/7535/9402/79576/1803/1236/8772/5914/57178/8651/9306/5781/50943/2885/8764/1540/2319/160365/58515/441478/4192/1493/3037/100/9655/6401/998/10125/2113/4907/55824/6385/729230/29126/80381/10385/8876/5062/4478/57162/8767/3688/941/960/11314/55423/65125/1948/6279/3659/939/84695/3956/10808/28323…
GO_LEUKOCYTE_CHEMOTAXIS	GO_LEUKOCYTE_CHEMOTAXIS	221	-0.695447	-2.45755	1e-10	5.75417e-09	4.23947e-09	2909	tags=39%, list=9%, signal=35%	80024/158747/8729/57509/1432/729230/30817/196527/23765/6374/5764/6558/9023/5294/65125/284114/6279/2321/23396/2150/7852/9353/51192/3269/7474/5054/6846/1880/2185/6362/26585/3586/4067/7226/3680/7057/7042/2833/5293/6351/1910/63940/58191/6358/80270/6376/120425/8792/5155/8291/7060/1234/5142/7424/5641/1441/10563/7857/4283/4354/3672/6355/7409/1901/6280/6373/5880/1435/56833/3071/3689/1230/199/6387/6352/12…
GO_LEUKOCYTE_MIGRATION	GO_LEUKOCYTE_MIGRATION	439	-0.647513	-2.40787	1e-10	5.75417e-09	4.23947e-09	3669	tags=43%, list=12%, signal=38%	3577/3735/2885/8764/51744/84818/391/58515/4192/5800/23759/23075/100/90865/965/1399/683/6401/998/80024/613/11035/2335/8797/158747/6383/9948/8793/51135/8729/57509/1432/6385/4973/729230/30817/8976/3655/196527/1398/7056/23765/4478/6374/56301/5764/3673/3688/960/6558/11314/9023/55423/5294/65125/284114/3554/6279/2321/23396/2150/7852/481/9353/3690/51192/3269/7474/9466/5054/4323/6846/131450/1880/387/23236…
GO_LEUKOCYTE_PROLIFERATION	GO_LEUKOCYTE_PROLIFERATION	300	-0.603145	-2.18095	1e-10	5.75417e-09	4.23947e-09	3461	tags=40%, list=11%, signal=36%	160365/58515/29110/2000/896/1493/933/100/7128/90865/57181/683/11035/55716/202309/6385/729230/29126/196/80381/10385/4478/57162/8767/952/941/596/11314/5294/958/3659/283234/2150/6304/11119/3572/5027/10859/1880/146433/4773/3594/1947/6556/26585/6777/3280/3586/10288/1636/923/4067/26191/7940/940/22806/80380/944/4064/3575/942/3481/51237/6693/84433/10312/4254/5580/64926/23240/3133/7133/973/5074/3559/1794/…
GO_LYMPHOCYTE_ACTIVATION_INVOLVED_IN_IMMUNE_RESPONSE	GO_LYMPHOCYTE_ACTIVATION_INVOLVED_IN_IMMUNE_RESPONSE	181	-0.6065	-2.10166	1e-10	5.75417e-09	4.23947e-09	4247	tags=40%, list=14%, signal=35%	602/64218/118460/5914/6778/5971/50943/4853/5663/23529/51744/4192/23075/100/9655/26253/257101/6830/202309/440275/5873/200558/8767/941/958/164/84695/8320/3956/6845/2150/139818/3955/4683/9466/10859/1880/5336/114548/3594/2185/2625/4292/6556/3586/634/10039/940/4064/201294/942/8741/6693/114836/3718/5734/10538/3683/5788/7099/2213/4242/27086/54518/3606/3109/84868/3936/10875/11151/3965/9452/2207
GO_LYMPHOCYTE_CHEMOTAXIS	GO_LYMPHOCYTE_CHEMOTAXIS	62	-0.775982	-2.29187	1e-10	5.75417e-09	4.23947e-09	2909	tags=45%, list=9%, signal=41%	80024/729230/6558/9023/5294/65125/284114/51192/7474/6846/1880/2185/6362/2833/5293/6351/58191/6358/80270/6376/10563/6355/6373/6352/2621/6347/3627/6366
GO_LYMPHOCYTE_DIFFERENTIATION	GO_LYMPHOCYTE_DIFFERENTIATION	353	-0.566993	-2.08137	1e-10	5.75417e-09	4.23947e-09	4323	tags=40%, list=14%, signal=35%	3149/7535/6654/602/2529/79576/1236/64218/8772/29102/5914/6778/2033/57178/1499/8651/27434/5971/50943/4853/3624/23529/1540/441478/4192/1493/100/9655/11334/26253/10125/6422/257101/11035/55716/974/729230/10385/8876/54567/6722/9935/8767/1209/3688/941/596/3659/939/917/25793/84695/8320/3956/3516/139818/6304/3953/3955/29760/678/6935/10320/4323/112616/91543/1880/387/5336/114548/4773/3594/2185/2625/3676/40…
GO_LYMPHOCYTE_MEDIATED_IMMUNITY	GO_LYMPHOCYTE_MEDIATED_IMMUNITY	251	-0.644488	-2.3074	1e-10	5.75417e-09	4.23947e-09	3029	tags=34%, list=10%, signal=31%	10125/6830/11035/84174/202309/729230/8417/1398/5873/200558/958/164/3554/939/6845/4683/5027/9466/10859/8915/91543/51311/3822/114548/3594/2625/4292/64005/57823/6556/6777/3586/634/10039/5551/940/1512/3575/51279/201294/8741/10312/5580/2217/5272/3133/114836/7133/567/3635/3902/5819/409/10538/5452/3598/695/3002/5788/100423062/717/182/925/23180/2213/710/7409/5777/715/3606/7454/54440/84868/10875/11151/396…
GO_LYMPHOCYTE_MIGRATION	GO_LYMPHOCYTE_MIGRATION	112	-0.71096	-2.30111	1e-10	5.75417e-09	4.23947e-09	3113	tags=46%, list=10%, signal=41%	1399/80024/11035/729230/8976/1398/4478/6558/9023/5294/65125/284114/51192/7474/9466/6846/131450/1880/387/2185/2625/64005/83692/6362/3676/347/6793/2833/5293/4345/6693/6351/58191/6358/80270/6376/50848/3683/81704/10563/29108/6355/1901/6373/199/6387/6352/2621/6347/3627/6366
GO_MEMBRANE_INVAGINATION	GO_MEMBRANE_INVAGINATION	70	-0.744406	-2.26455	1e-10	5.75417e-09	4.23947e-09	3986	tags=60%, list=13%, signal=52%	29082/22836/10347/391/94134/55198/9212/998/196527/115548/3673/23208/11314/4240/51429/11031/6845/2150/112574/8685/387/7057/19/51411/23616/54874/5468/100423062/2213/4627/9938/84466/5880/3071/3689/199/3684/2209/718/54209/4481/2207
GO_MONONUCLEAR_CELL_MIGRATION	GO_MONONUCLEAR_CELL_MIGRATION	88	-0.71181	-2.2234	1e-10	5.75417e-09	4.23947e-09	2856	tags=42%, list=9%, signal=38%	4192/5800/158747/1432/729230/196527/2321/9353/5054/6846/23236/6362/26585/4067/7057/6351/6358/6376/120425/8792/5155/5641/5175/6355/1435/56833/1230/199/6387/6352/1240/728/719/140885/6347/3627/6366
GO_MYELOID_CELL_DIFFERENTIATION	GO_MYELOID_CELL_DIFFERENTIATION	417	-0.496738	-1.84257	1e-10	5.75417e-09	4.23947e-09	4671	tags=35%, list=15%, signal=31%	4055/130733/51621/3600/10221/55509/4920/212/3149/51522/3725/79576/23543/1236/8772/5914/91/2033/1499/140685/7071/8850/133396/54997/10935/5048/5971/7018/9636/5781/338382/4853/3624/23112/10202/5663/10296/3091/84456/7538/8563/998/6422/55170/2113/10766/9948/3930/1432/8365/116071/126014/2313/65082/54977/6722/10234/28962/9935/841/2068/2719/3516/2150/2242/537/5579/10320/2539/6772/5371/6988/10859/1880/146…
GO_MYELOID_LEUKOCYTE_MIGRATION	GO_MYELOID_LEUKOCYTE_MIGRATION	207	-0.673301	-2.36849	1e-10	5.75417e-09	4.23947e-09	3669	tags=43%, list=12%, signal=38%	3577/3735/84818/391/4192/5800/23075/683/158747/9948/51135/8729/57509/1432/729230/30817/196527/23765/6374/11314/5294/3554/6279/2321/23396/9353/51192/3269/5054/4323/6846/131450/23236/2185/83692/6362/26585/6777/4067/3680/7057/7042/5293/4345/6351/1910/6358/6376/120425/8792/5734/5155/8291/7060/1524/5142/7424/5641/1441/10563/7857/4283/4354/3672/5175/6355/7409/6280/6373/5880/1435/56833/3071/3689/1230/19…
GO_NEGATIVE_REGULATION_OF_CELL_MOTILITY	GO_NEGATIVE_REGULATION_OF_CELL_MOTILITY	318	-0.54914	-1.99483	1e-10	5.75417e-09	4.23947e-09	2989	tags=30%, list=10%, signal=28%	9901/6422/25930/57522/613/11171/23122/8976/1398/25932/54567/6722/57826/10076/5764/11188/596/11314/2192/9353/55333/23613/9466/23213/5054/1845/54328/57406/131450/387/23236/79772/2625/1809/5797/347/4771/26585/5795/94241/10395/161742/94/7057/56999/5796/4345/7026/8434/29775/4286/9289/11057/2022/4223/6376/1281/5734/10371/10653/51378/1524/5912/348110/22846/7414/1634/3728/79812/684/8519/8692/5468/7122/18…
GO_NEGATIVE_REGULATION_OF_CYTOKINE_PRODUCTION	GO_NEGATIVE_REGULATION_OF_CYTOKINE_PRODUCTION	295	-0.585167	-2.10932	1e-10	5.75417e-09	4.23947e-09	3791	tags=34%, list=12%, signal=30%	79671/5971/9636/50943/3624/7353/1001/1540/55198/29110/9655/7128/7538/90865/11334/10333/2335/215/693175/79594/114769/29126/2627/84166/10385/84282/23208/113/408/2150/5371/9466/55914/10859/131450/51311/57506/22900/114548/2625/347/6556/3586/9454/79132/634/26191/7057/7042/64135/80380/4790/4345/51191/114899/55024/51564/6376/945/3718/5734/558/1524/3635/3902/409/27242/64115/5621/2615/54/684/10457/7114/69…
GO_NEGATIVE_REGULATION_OF_DEFENSE_RESPONSE	GO_NEGATIVE_REGULATION_OF_DEFENSE_RESPONSE	236	-0.563386	-2.00717	1e-10	5.75417e-09	4.23947e-09	3815	tags=32%, list=12%, signal=28%	22933/79671/50943/9021/5598/7353/406929/55198/4192/100/9655/253943/7128/2113/613/4907/215/693175/114132/79594/9975/84166/1398/23208/113/55737/54625/7105/89790/10859/131450/64838/114548/2625/347/3586/79132/634/4790/4345/5580/114899/5272/3133/7130/7133/5925/3559/6376/5734/409/3428/2876/54/7132/5468/5788/79626/9111/2896/2213/7010/710/29108/56833/10203/25939/84868/1003/10875/5654/3965/3082/140885/348…
GO_NEGATIVE_REGULATION_OF_IMMUNE_RESPONSE	GO_NEGATIVE_REGULATION_OF_IMMUNE_RESPONSE	152	-0.632213	-2.13552	1e-10	5.75417e-09	4.23947e-09	3791	tags=35%, list=12%, signal=31%	79671/50943/8764/1493/9655/253943/7128/90865/613/729230/79594/84166/1398/11314/84695/54625/9466/10859/966/3586/79132/634/10039/4067/7042/3575/5272/3133/3559/3718/1281/64092/3635/409/3428/2876/684/3598/5468/5788/9111/2896/2213/710/8832/5777/56833/25939/84868/10875/3965/3162/11326
GO_NEGATIVE_REGULATION_OF_IMMUNE_SYSTEM_PROCESS	GO_NEGATIVE_REGULATION_OF_IMMUNE_SYSTEM_PROCESS	470	-0.562264	-2.09699	1e-10	5.75417e-09	4.23947e-09	5164	tags=40%, list=17%, signal=34%	5196/5320/56940/11221/7292/3077/8654/197358/7009/10062/3566/2241/339390/4780/64844/1997/130733/2268/57678/51621/10221/57045/284467/4851/5573/3620/3149/8772/671/5914/6778/1499/8651/9306/140685/133396/79671/50943/338382/146722/3624/8764/7353/441478/4192/1493/26060/933/100/9655/253943/7128/7538/90865/6422/10333/10766/613/84174/55824/6385/8365/729230/79594/8976/29126/84166/25807/10385/1398/10234/5716…
GO_NEGATIVE_REGULATION_OF_LOCOMOTION	GO_NEGATIVE_REGULATION_OF_LOCOMOTION	364	-0.527266	-1.93597	1e-10	5.75417e-09	4.23947e-09	2989	tags=29%, list=10%, signal=26%	9901/6422/25930/57522/613/11171/23122/8976/6737/1398/25932/85363/54567/6722/57826/10076/5764/11188/596/11314/2192/8482/9353/55333/23613/5371/7474/9466/23213/5054/1845/54328/57406/131450/387/23236/79772/2625/1809/5797/347/4771/9723/26585/5795/94241/10395/161742/94/7057/56999/5796/4345/7026/8434/29775/4286/9289/11057/2022/4223/10501/6376/1281/5734/10371/10653/51378/1524/5912/348110/22846/56920/7414…
GO_NEGATIVE_REGULATION_OF_MULTI_ORGANISM_PROCESS	GO_NEGATIVE_REGULATION_OF_MULTI_ORGANISM_PROCESS	226	-0.572926	-2.0326	1e-10	5.75417e-09	4.23947e-09	3837	tags=32%, list=12%, signal=28%	51652/22933/79671/9636/7353/10581/100/253943/7128/7538/7076/9830/8547/10410/5978/114132/79594/114769/6737/84166/9582/5806/1398/85363/440275/55223/23272/4938/5359/6041/117854/54625/7105/6772/5371/27350/10859/91543/57506/22900/79132/634/3685/55196/6590/6351/5272/3133/84875/3559/4599/409/4939/3428/684/8519/27306/8091/5468/9111/2896/710/6355/56833/25939/84868/6352/10875/5654/3965/397/11326
GO_NEUTROPHIL_MIGRATION	GO_NEUTROPHIL_MIGRATION	116	-0.714678	-2.33735	1e-10	5.75417e-09	4.23947e-09	3040	tags=41%, list=10%, signal=37%	683/158747/9948/51135/8729/6374/5294/3554/6279/23396/9353/51192/6846/83692/6362/3680/7042/5293/6351/6358/6376/120425/8291/7060/5142/1441/10563/4283/4354/3672/5175/6355/7409/6280/6373/5880/56833/3071/3689/6352/728/719/6347/3627/6366/2207/972
GO_NUCLEOSIDE_TRIPHOSPHATASE_REGULATOR_ACTIVITY	GO_NUCLEOSIDE_TRIPHOSPHATASE_REGULATOR_ACTIVITY	343	-0.536846	-1.96864	1e-10	5.75417e-09	4.23947e-09	5171	tags=39%, list=17%, signal=33%	10059/22930/402/79735/26037/143872/9138/392/11138/10483/10636/23232/26000/9743/4952/57148/5910/23568/116988/57186/3725/9905/6654/158763/9531/10484/23527/1121/55633/10435/7249/5903/2909/10294/120892/94134/9459/22999/116986/54431/8826/23102/93627/394/79658/9610/128637/9532/9901/57522/613/2776/117289/58504/57600/83667/8976/9162/3268/255520/5216/83478/3357/6102/55843/125058/8131/201176/64407/57533/98…
GO_PEPTIDYL_TYROSINE_MODIFICATION	GO_PEPTIDYL_TYROSINE_MODIFICATION	367	-0.526551	-1.93679	1e-10	5.75417e-09	4.23947e-09	3820	tags=32%, list=12%, signal=29%	133396/199731/7006/5781/2263/2444/9021/1741/5663/8764/9094/627/23529/2047/9655/8826/5756/683/6422/5008/83666/5062/90/57826/9149/8767/941/960/11314/5770/57091/2048/958/284114/9467/2321/2242/8798/54625/3572/58533/3690/56034/9466/6416/79834/2185/3716/4771/26585/5795/3280/84632/1636/4067/4908/2049/2202/3481/4254/5580/55024/4233/1946/4919/3718/558/5155/2324/7060/51378/64092/5912/409/3932/1489/1956/562…
GO_PHAGOCYTIC_VESICLE	GO_PHAGOCYTIC_VESICLE	131	-0.661464	-2.19436	1e-10	5.75417e-09	4.23947e-09	5154	tags=57%, list=17%, signal=48%	8724/7405/10890/55647/252983/1535/6850/2889/6890/51715/51552/7431/4952/90809/54734/4218/51209/10435/338382/6810/5868/71/55198/26060/201475/998/10333/8773/57403/9554/6813/55529/57192/122618/6892/23208/311/527/8766/9341/23673/11031/388325/51762/6845/9482/10578/5906/245972/7096/8992/6556/83547/752/3685/84329/9114/7097/19/10312/3133/567/3693/4688/3920/51284/653361/4689/5880/7791/7454/11151/8673/21997…
GO_PHAGOCYTOSIS	GO_PHAGOCYTOSIS	263	-0.661862	-2.37527	1e-10	5.75417e-09	4.23947e-09	3908	tags=46%, list=13%, signal=40%	9777/22836/10347/338382/23603/146722/2885/3560/5868/391/80208/71/94134/55198/26060/11334/55845/998/375033/8406/8547/613/3601/8976/10096/22841/196527/55529/5806/1398/122618/5873/3673/3688/63916/23208/311/11314/55423/9936/4240/10095/11031/4647/917/10093/10097/23396/6845/2150/56990/3953/4615/3690/5027/8685/5906/60/5336/64005/6556/3984/5795/23191/5594/3685/4067/7057/919/7097/201294/19/5031/5580/1794/…
GO_POSITIVE_REGULATION_OF_CELL_ACTIVATION	GO_POSITIVE_REGULATION_OF_CELL_ACTIVATION	325	-0.629563	-2.29616	1e-10	5.75417e-09	4.23947e-09	4229	tags=44%, list=14%, signal=39%	7535/9402/79576/1803/1236/118460/8772/8660/5914/6778/57178/8651/5781/50943/3735/2885/8764/23529/6810/1540/2319/160365/120892/58515/4192/1493/100/9655/90865/57181/683/998/10125/10333/729230/29126/80381/10385/8876/5062/57162/8767/952/941/596/55423/958/1948/164/939/3956/10808/283234/6845/2150/3572/7474/10859/4323/8915/1880/387/114548/4773/921/3594/388552/1947/2625/4292/6777/3280/3586/10288/923/4067/…
GO_POSITIVE_REGULATION_OF_CELL_ADHESION	GO_POSITIVE_REGULATION_OF_CELL_ADHESION	397	-0.593181	-2.19878	1e-10	5.75417e-09	4.23947e-09	4293	tags=45%, list=14%, signal=39%	55604/7535/9402/79576/1803/1236/1605/6251/8772/5914/57178/8651/5781/50943/2885/8764/6810/136227/1540/2319/160365/58515/4192/1493/3037/100/4811/27185/9655/8826/9806/1399/2303/998/10125/6422/25930/2113/2335/9265/6385/729230/29126/3655/463/80381/10385/8876/201627/5062/1398/55083/10076/5764/8767/3673/941/960/25865/57091/55423/284114/1948/939/9223/3956/10808/9647/283234/6809/5530/8754/3572/7474/10859/…
GO_POSITIVE_REGULATION_OF_CELL_CELL_ADHESION	GO_POSITIVE_REGULATION_OF_CELL_CELL_ADHESION	255	-0.626332	-2.24402	1e-10	5.75417e-09	4.23947e-09	4285	tags=45%, list=14%, signal=39%	7535/9402/79576/1803/1236/8772/5914/57178/8651/5781/50943/2885/8764/1540/2319/160365/58515/4192/1493/3037/100/9655/998/10125/25930/2113/729230/29126/3655/80381/10385/8876/201627/5062/55083/10076/8767/941/960/55423/1948/939/9223/3956/10808/283234/3572/7474/10859/8915/387/114548/921/3594/1947/2625/3676/6777/3280/3586/10288/923/4067/940/11006/80380/3575/942/3481/84433/64926/3133/3559/6376/3718/8728/…
GO_POSITIVE_REGULATION_OF_CHEMOTAXIS	GO_POSITIVE_REGULATION_OF_CHEMOTAXIS	135	-0.666193	-2.21572	1e-10	5.75417e-09	4.23947e-09	2856	tags=41%, list=9%, signal=37%	158747/1432/729230/196527/1902/5764/3673/25865/65125/284114/9647/2150/6809/7852/9353/7474/5054/6846/2185/5587/4908/7057/1012/6351/4233/63940/5155/8291/7060/7114/56670/3791/7424/5641/10563/7857/5159/1901/5880/1435/3071/1230/199/8829/6387/6352/1240/3965/728/54209/719/2621/3627/6366/972
GO_POSITIVE_REGULATION_OF_CYTOKINE_BIOSYNTHETIC_PROCESS	GO_POSITIVE_REGULATION_OF_CYTOKINE_BIOSYNTHETIC_PROCESS	67	-0.749802	-2.24387	1e-10	5.75417e-09	4.23947e-09	2976	tags=45%, list=10%, signal=41%	5663/29110/10333/729230/80381/941/4050/3659/7474/8915/51311/7096/6777/940/7057/942/6693/84433/10148/64581/5788/51284/7099/5724/920/7305/916/3162/1536/972
GO_POSITIVE_REGULATION_OF_CYTOKINE_PRODUCTION	GO_POSITIVE_REGULATION_OF_CYTOKINE_PRODUCTION	461	-0.567969	-2.11837	1e-10	5.75417e-09	4.23947e-09	4266	tags=37%, list=14%, signal=33%	10626/9261/602/55773/1236/8772/5914/6778/2033/1499/27190/3556/79671/26065/5781/50943/338382/3735/5663/8764/9475/7353/51744/84818/6885/120892/58515/10855/29110/4192/3091/26060/330/340061/171568/90865/965/11334/27297/147372/26253/10125/10333/5008/1432/729230/29126/80381/23765/3357/10621/57162/140706/84282/8767/841/941/25865/4050/9447/958/3554/3659/283234/388325/2150/117854/8482/3572/55122/4615/7105…
GO_POSITIVE_REGULATION_OF_GTPASE_ACTIVITY	GO_POSITIVE_REGULATION_OF_GTPASE_ACTIVITY	400	-0.55146	-2.04289	1e-10	5.75417e-09	4.23947e-09	5033	tags=39%, list=16%, signal=33%	79735/26037/143872/9138/392/11138/2889/10483/10636/23232/26000/6357/9743/4952/57148/5910/116988/57186/3725/9905/6654/1236/158763/6251/81565/10484/23527/1121/55633/10435/7249/5903/23603/2909/391/120892/94134/9459/116986/10565/8826/10411/23102/1399/93627/394/79658/9610/128637/10125/9901/6422/57522/613/2776/4594/117289/58504/3268/3655/255520/22841/1398/83478/23348/3357/6102/55843/125058/8131/201176/…
GO_POSITIVE_REGULATION_OF_LEUKOCYTE_CELL_CELL_ADHESION	GO_POSITIVE_REGULATION_OF_LEUKOCYTE_CELL_CELL_ADHESION	215	-0.63829	-2.2563	1e-10	5.75417e-09	4.23947e-09	4285	tags=47%, list=14%, signal=40%	7535/9402/79576/1803/1236/8772/5914/57178/8651/5781/50943/2885/8764/1540/2319/160365/58515/4192/1493/3037/100/9655/998/10125/2113/729230/29126/80381/10385/8876/5062/8767/941/960/55423/1948/939/3956/10808/283234/3572/10859/8915/387/114548/921/3594/1947/2625/3676/6777/3280/10288/923/4067/940/11006/80380/3575/942/3481/84433/64926/3133/3559/3718/3932/64115/861/10148/10673/81704/5788/7070/29108/7409/5…
GO_POSITIVE_REGULATION_OF_LEUKOCYTE_PROLIFERATION	GO_POSITIVE_REGULATION_OF_LEUKOCYTE_PROLIFERATION	139	-0.639198	-2.14364	1e-10	5.75417e-09	4.23947e-09	3573	tags=43%, list=12%, signal=38%	23529/160365/58515/100/57181/683/729230/29126/80381/57162/8767/952/941/596/958/283234/3572/1880/4773/3594/1947/6777/3280/10288/923/4067/940/80380/942/3481/84433/4254/64926/3133/3559/3718/10148/684/10673/5788/7099/29108/1435/3071/199/3606/3115/3109/54440/84868/30835/6352/11151/3965/920/7048/916/7412/3113/972
GO_POSITIVE_REGULATION_OF_RESPONSE_TO_BIOTIC_STIMULUS	GO_POSITIVE_REGULATION_OF_RESPONSE_TO_BIOTIC_STIMULUS	397	-0.521803	-1.93419	1e-10	5.75417e-09	4.23947e-09	4109	tags=31%, list=13%, signal=27%	8772/3385/10462/2033/5696/79671/5971/26065/338382/5713/146722/4893/7353/1540/6885/7316/10454/55198/29110/26060/330/340061/9861/7128/57590/26253/10125/1513/10333/8945/5716/51135/83666/29126/5721/84166/9867/22841/5062/85363/10621/80216/57162/4214/7867/57142/8767/841/58484/11314/9447/164/6279/3659/5359/388325/2150/1514/331/117854/9684/4615/7105/7474/8685/55914/7321/9491/8915/91543/55601/51311/57506/…
GO_PROTEIN_LOCALIZATION_TO_ENDOPLASMIC_RETICULUM	GO_PROTEIN_LOCALIZATION_TO_ENDOPLASMIC_RETICULUM	137	0.620841	2.27368	1e-10	5.75417e-09	4.23947e-09	4592	tags=53%, list=15%, signal=45%	25873/6188/6168/3638/6227/6234/6194/6152/6230/6202/6169/11224/23480/6209/6167/6135/130617/6130/6164/6165/6201/6232/6142/6139/6144/6207/6181/6171/6218/6222/6160/6136/3309/6146/6175/6228/6176/6132/6157/6206/6193/6204/9789/6128/6133/6134/9349/6229/10956/6205/6235/9697/6137/23521/6233/6155/6122/6203/6143/6449/6141/6156/6124/64714/6210/375056/10952/6129/6734/6730/4736/11014
GO_RECEPTOR_COMPLEX	GO_RECEPTOR_COMPLEX	394	-0.539633	-1.99602	1e-10	5.75417e-09	4.23947e-09	4077	tags=36%, list=13%, signal=31%	91584/91/214/7046/799/154/133396/118427/7018/5362/2263/4853/1741/3560/2898/1145/55072/2047/1140/4811/53831/23654/7185/10333/65981/2564/974/658/9180/1134/4973/3655/196/1438/57192/5786/90/3673/3688/960/2048/3563/958/3682/2321/917/149111/388325/93145/3709/3953/4854/3572/3690/55333/7421/9466/8828/85358/57406/131450/3822/3594/7096/2185/7049/3676/92/5787/634/923/3675/3685/4067/4881/94/2049/3680/134957/…
GO_RECEPTOR_MEDIATED_ENDOCYTOSIS	GO_RECEPTOR_MEDIATED_ENDOCYTOSIS	261	-0.557947	-2.0024	1e-10	5.75417e-09	4.23947e-09	3752	tags=38%, list=12%, signal=33%	7018/6642/3577/2885/9094/55681/5868/1759/4037/6456/22848/100506013/8936/161/6401/64854/55716/9026/8976/23317/160/2966/3357/115548/1175/201176/3688/23208/2210/2580/117156/8650/1948/51429/157/11031/29978/2868/10808/23396/408/3690/8685/10859/5054/1213/3092/6616/5336/3676/133308/26585/634/4908/78989/4074/6622/9260/66000/8218/8578/9779/58191/6653/567/4599/409/4600/54874/3512/2213/6386/10268/858/3039/1…
GO_REGULATION_OF_ACTIN_FILAMENT_BASED_PROCESS	GO_REGULATION_OF_ACTIN_FILAMENT_BASED_PROCESS	381	-0.5449	-2.00961	1e-10	5.75417e-09	4.23947e-09	4362	tags=36%, list=14%, signal=31%	775/9873/55604/5154/54509/1236/2764/7046/2824/22836/10435/10677/4853/2885/9475/2909/406929/11170/391/832/9087/29767/4192/57551/23075/8936/10565/10411/5066/55845/5756/3759/253725/683/998/6422/23406/9948/23122/6385/10008/9026/8976/5216/10096/25802/1398/1902/136319/1627/23221/585/389/11214/51429/10095/54551/830/9647/10093/10097/2150/2242/395/9353/85358/2316/256949/387/29098/5350/64857/2185/55114/477…
GO_REGULATION_OF_ACTIN_FILAMENT_ORGANIZATION	GO_REGULATION_OF_ACTIN_FILAMENT_ORGANIZATION	256	-0.574899	-2.06125	1e-10	5.75417e-09	4.23947e-09	6304	tags=50%, list=20%, signal=40%	55616/6711/11013/253260/10787/90167/11034/29766/25/6093/274/57482/148170/1739/10094/1072/3383/57175/89848/28988/10109/9168/11346/50507/2017/2241/79933/120/11078/24142/171024/9873/55604/1236/2764/7046/10435/10677/2885/9475/2909/406929/832/9087/29767/23075/8936/10565/10411/55845/5756/253725/998/6422/23406/9948/23122/6385/9026/8976/5216/10096/25802/1902/136319/1627/585/389/51429/10095/54551/830/9647…
GO_REGULATION_OF_ANATOMICAL_STRUCTURE_SIZE	GO_REGULATION_OF_ANATOMICAL_STRUCTURE_SIZE	499	-0.4853	-1.81794	1e-10	5.75417e-09	4.23947e-09	6285	tags=43%, list=20%, signal=35%	6711/10911/11013/253260/10787/659/4897/11034/29766/2643/8301/25/7349/6093/1185/274/538/57482/3356/23011/148170/2837/5728/1739/10094/56262/2803/1072/3383/57175/1908/1874/4133/310/89848/28988/10109/5021/358/9168/3611/10505/3363/6259/143872/2017/583/2241/8799/23038/120/11078/10500/147/5592/23499/24142/10512/5910/9873/55604/51334/5865/57611/1236/3274/64218/91584/2764/134430/81565/154/80031/10435/5048…
GO_REGULATION_OF_CELL_CELL_ADHESION	GO_REGULATION_OF_CELL_CELL_ADHESION	406	-0.557148	-2.0708	1e-10	5.75417e-09	4.23947e-09	3742	tags=46%, list=12%, signal=41%	3142/6363/22920/6714/5320/56940/11221/7292/3077/8654/6657/5465/6850/3566/339390/64844/1949/57678/3600/5592/29851/57045/5573/3620/5607/7535/9402/79576/1803/1236/8772/5914/57178/8651/9306/5781/50943/5598/2885/8764/1540/2319/160365/58515/441478/4192/1493/3037/23075/100/9655/998/10125/25930/2113/79414/1432/55824/50488/6385/729230/18/29126/3655/80381/80709/10385/8876/201627/5062/55083/57162/10076/1407…
GO_REGULATION_OF_CHEMOTAXIS	GO_REGULATION_OF_CHEMOTAXIS	212	-0.598668	-2.1125	1e-10	5.75417e-09	4.23947e-09	3672	tags=39%, list=12%, signal=34%	6405/3735/65249/6810/57688/4192/5800/23075/1954/2246/683/80024/158747/57509/1432/729230/196527/1902/5764/3673/25865/65125/284114/1948/9647/2150/6809/7852/8482/9353/7474/5054/1845/6846/1880/2185/5587/9723/26585/4067/4908/7057/1012/6351/4233/63940/10501/10371/5155/8291/7060/56920/7114/56670/3791/7424/5641/5156/10563/7857/5159/4354/1901/5880/1435/56833/3071/1230/199/8829/6387/6352/1240/3965/728/5420…
GO_REGULATION_OF_GTPASE_ACTIVITY	GO_REGULATION_OF_GTPASE_ACTIVITY	473	-0.527981	-1.971	1e-10	5.75417e-09	4.23947e-09	4695	tags=38%, list=15%, signal=33%	392/11138/2889/10483/10636/23232/26000/5592/6357/9743/4952/57148/5910/116988/57186/3725/9905/6654/1236/158763/6251/91584/81565/10484/23527/1121/55633/10435/5048/7249/5362/5903/23603/2909/391/10253/120892/94134/9459/116986/121512/11149/10565/8826/10411/23102/1399/93627/394/79658/9610/23654/128637/10125/79090/9901/6422/57522/613/2776/4594/10252/117289/58504/9162/3268/3655/255520/22841/1398/83478/23…
GO_REGULATION_OF_HEMOPOIESIS	GO_REGULATION_OF_HEMOPOIESIS	473	-0.529525	-1.97676	1e-10	5.75417e-09	4.23947e-09	4773	tags=35%, list=16%, signal=30%	4850/4778/4780/130733/51621/3600/10221/4851/4920/56603/3149/3725/7535/6654/79576/23543/8772/29102/5914/91/2033/57178/1499/8651/5696/140685/7071/8850/54997/9636/50943/338382/5713/4853/3624/23112/1540/6938/441478/4192/3091/1493/100/9655/9861/7538/10125/6422/55170/257101/2113/10766/5716/5008/1432/8365/729230/5721/10385/8876/342371/10234/9935/5764/8767/1209/841/941/5292/3659/939/25793/84695/2242/537/…
GO_REGULATION_OF_IMMUNE_EFFECTOR_PROCESS	GO_REGULATION_OF_IMMUNE_EFFECTOR_PROCESS	394	-0.601795	-2.22595	1e-10	5.75417e-09	4.23947e-09	3727	tags=34%, list=12%, signal=31%	50943/3735/8764/7353/23529/51744/6810/6885/58515/55198/10758/1776/26060/330/933/340061/9655/7128/90865/10125/257101/6830/613/11035/1432/729230/83666/79594/6813/30817/8417/255520/1398/440275/200558/8767/941/11314/9447/958/164/3554/84695/388325/6845/2150/2242/117854/8482/7105/5027/6772/7474/9466/10859/8915/966/5906/91543/55601/57506/114548/3594/2625/4292/57102/5795/6777/3586/79132/634/10039/4067/98…
GO_REGULATION_OF_INFLAMMATORY_RESPONSE	GO_REGULATION_OF_INFLAMMATORY_RESPONSE	369	-0.575231	-2.11907	1e-10	5.75417e-09	4.23947e-09	3791	tags=34%, list=12%, signal=31%	79671/50943/9021/3735/5598/406929/84818/1540/9575/120892/55198/4192/2678/1776/26060/330/100/340061/9655/7128/90865/683/6401/10333/2113/613/4907/215/693175/9180/5008/1432/729230/9975/80709/25807/23765/3673/23208/113/8314/5294/3554/6279/5138/6845/55737/331/8482/3572/4615/89790/7474/5054/5603/81792/131450/64838/114548/2625/347/1268/6777/3586/923/4067/940/6622/7097/4790/4345/1910/5580/114899/63940/31…
GO_REGULATION_OF_LEUKOCYTE_CHEMOTAXIS	GO_REGULATION_OF_LEUKOCYTE_CHEMOTAXIS	113	-0.666352	-2.1568	1e-10	5.75417e-09	4.23947e-09	3368	tags=41%, list=11%, signal=36%	4192/23075/683/80024/158747/57509/1432/729230/196527/5764/65125/284114/2150/9353/7474/5054/6846/2185/26585/4067/7057/6351/63940/8291/7060/7424/5641/10563/4354/5880/1435/56833/3071/1230/199/6387/6352/1240/3965/728/719/2621/6347/3627/6366/972
GO_REGULATION_OF_LEUKOCYTE_DIFFERENTIATION	GO_REGULATION_OF_LEUKOCYTE_DIFFERENTIATION	274	-0.626067	-2.25638	1e-10	5.75417e-09	4.23947e-09	4450	tags=43%, list=14%, signal=37%	4920/56603/3149/3725/7535/6654/79576/8772/29102/5914/57178/1499/8651/140685/7071/54997/50943/4853/3624/1540/441478/4192/1493/100/9655/10125/6422/257101/10766/729230/10385/8876/10234/9935/8767/1209/841/941/3659/939/25793/84695/2242/537/678/6935/6988/10859/4323/387/146433/11025/114548/4773/9770/3594/2625/133308/7030/6777/10288/634/84959/4067/940/11006/22806/677/56998/3575/942/3111/84433/169200/4254…
GO_REGULATION_OF_LEUKOCYTE_MEDIATED_IMMUNITY	GO_REGULATION_OF_LEUKOCYTE_MEDIATED_IMMUNITY	197	-0.631323	-2.20505	1e-10	5.75417e-09	4.23947e-09	5139	tags=46%, list=17%, signal=39%	56940/7292/3077/56253/6850/3566/5817/2241/339390/2268/81545/2208/4068/118460/8772/6778/50943/23529/6810/6885/1776/10125/6830/613/11035/729230/6813/30817/8417/1398/200558/11314/958/164/3554/388325/6845/2150/2242/5027/9466/10859/91543/57506/114548/3594/2625/4292/57102/6777/3586/634/10039/4067/9846/940/3575/201294/8741/2217/5272/3133/114836/7133/567/3718/3902/5819/409/684/3598/695/5788/7099/2213/740…
GO_REGULATION_OF_LEUKOCYTE_MIGRATION	GO_REGULATION_OF_LEUKOCYTE_MIGRATION	194	-0.627395	-2.19153	1e-10	5.75417e-09	4.23947e-09	3666	tags=43%, list=12%, signal=38%	3735/8764/391/58515/4192/23075/100/90865/1399/683/80024/613/11035/158747/57509/1432/729230/8976/196527/1398/4478/5764/3673/11314/65125/284114/3554/2150/9353/7474/9466/5054/4323/6846/131450/387/23236/2185/83692/3676/347/26585/4067/6793/7057/2833/4345/6693/6351/4254/63940/6376/5734/8291/7060/1524/83483/7424/81704/5641/10563/7070/4354/29108/5880/1435/5724/56833/3071/1230/199/6387/6352/1240/3965/728/…
GO_REGULATION_OF_LEUKOCYTE_PROLIFERATION	GO_REGULATION_OF_LEUKOCYTE_PROLIFERATION	224	-0.615935	-2.1816	1e-10	5.75417e-09	4.23947e-09	3461	tags=43%, list=11%, signal=38%	8764/23529/160365/58515/1493/933/100/7128/57181/683/11035/6385/729230/29126/196/80381/10385/57162/8767/952/941/596/11314/958/3659/283234/3572/10859/1880/4773/3594/1947/26585/6777/3280/3586/10288/923/4067/26191/7940/940/22806/80380/944/942/3481/51237/6693/84433/4254/64926/23240/3133/7133/5074/3559/3718/3635/27242/64115/5621/2615/10148/684/3087/10457/695/10673/5788/7099/2213/29108/5777/5880/1435/43…
GO_REGULATION_OF_LYMPHOCYTE_ACTIVATION	GO_REGULATION_OF_LYMPHOCYTE_ACTIVATION	425	-0.605188	-2.25193	1e-10	5.75417e-09	4.23947e-09	4712	tags=45%, list=15%, signal=39%	64844/1949/2268/57678/3600/29851/57045/56603/5573/3620/3149/7535/6654/9402/79576/1803/1236/118460/8772/8660/29102/5914/6778/57178/1499/8651/9306/5781/50943/3624/2885/8764/23529/1540/2319/160365/58515/441478/4192/1493/933/100/9655/7128/57181/683/998/10125/6422/257101/6830/11035/84174/55824/6385/729230/29126/196/80381/25807/10385/8876/5062/57162/200558/8767/952/1209/941/596/11314/55423/958/1948/164…
GO_REGULATION_OF_LYMPHOCYTE_DIFFERENTIATION	GO_REGULATION_OF_LYMPHOCYTE_DIFFERENTIATION	170	-0.608322	-2.09528	1e-10	5.75417e-09	4.23947e-09	5314	tags=48%, list=17%, signal=40%	8546/814/2177/3142/6363/11221/7292/6850/3566/3600/56603/3149/7535/6654/79576/29102/5914/57178/8651/50943/3624/1540/441478/4192/1493/100/9655/10125/6422/257101/729230/10385/8876/8767/1209/941/3659/939/25793/84695/678/6935/4323/387/114548/4773/3594/2625/6777/10288/940/11006/22806/677/3575/942/3111/84433/23240/3559/9760/3718/558/639/3635/3902/64115/861/695/150372/5788/914/5777/56833/3071/3606/54440/…
GO_REGULATION_OF_SMALL_GTPASE_MEDIATED_SIGNAL_TRANSDUCTION	GO_REGULATION_OF_SMALL_GTPASE_MEDIATED_SIGNAL_TRANSDUCTION	336	-0.523299	-1.91234	1e-10	5.75417e-09	4.23947e-09	5356	tags=44%, list=17%, signal=37%	10276/27334/51306/117178/10672/440073/6714/8216/26037/143872/2151/9138/25959/392/2889/79933/26053/64283/4851/3084/9743/26269/4952/57148/57186/6654/157285/54509/158763/8660/8878/5863/199731/7249/4853/2885/2909/391/23268/10253/94134/23229/9459/121512/286530/10565/81848/7204/1399/2846/394/79658/998/10125/6655/9267/9901/84952/57522/613/9265/23636/10252/8729/117289/58504/9162/57221/6453/83892/2828/235…
GO_REGULATION_OF_SUPRAMOLECULAR_FIBER_ORGANIZATION	GO_REGULATION_OF_SUPRAMOLECULAR_FIBER_ORGANIZATION	345	-0.528114	-1.93477	1e-10	5.75417e-09	4.23947e-09	6304	tags=47%, list=20%, signal=38%	55616/6711/11013/253260/10787/90167/11034/29766/25/6093/22919/274/57482/148170/1739/10094/146057/1072/3383/57175/4133/89848/28988/10109/9168/351/5629/11346/50507/402/6683/79998/2017/324/2241/79933/120/4733/11078/24142/7013/171024/9873/55604/4204/1236/89795/55201/2764/3312/7046/89927/10435/10677/5663/2885/9475/2909/406929/832/9087/29767/23116/57551/23075/8936/10565/10411/55845/5756/253725/998/6422…
GO_REGULATION_OF_T_CELL_ACTIVATION	GO_REGULATION_OF_T_CELL_ACTIVATION	316	-0.621222	-2.25439	1e-10	5.75417e-09	4.23947e-09	5314	tags=50%, list=17%, signal=42%	8546/814/2177/3142/6363/6714/5320/56940/11221/7292/3077/8654/6850/3566/339390/64844/1949/57678/3600/29851/57045/56603/5573/3620/7535/6654/9402/79576/1803/1236/8772/29102/5914/57178/1499/8651/9306/5781/50943/2885/8764/1540/2319/160365/58515/441478/4192/1493/100/9655/998/10125/257101/11035/55824/6385/729230/29126/80381/10385/8876/5062/57162/8767/1209/941/11314/55423/1948/3659/939/84695/3956/10808/2…
GO_REGULATION_OF_VASCULATURE_DEVELOPMENT	GO_REGULATION_OF_VASCULATURE_DEVELOPMENT	390	-0.505555	-1.87064	1e-10	5.75417e-09	4.23947e-09	3664	tags=32%, list=12%, signal=29%	5598/9475/406929/1116/10253/4192/356/3091/100506013/7128/10411/2246/147372/2303/5617/6422/2113/23462/4303/729230/2627/51752/2828/4215/54567/406903/5764/27286/3688/25865/4804/958/1948/2321/2752/55810/494327/4086/26051/7852/7453/5579/55333/6772/5371/7474/23213/5054/5906/387/51330/4773/2185/3716/5587/5797/9723/26585/3586/634/4846/161742/4881/94/7057/7042/56999/1512/1284/641700/8434/29775/7058/57381/…
GO_RESPONSE_TO_INTERFERON_GAMMA	GO_RESPONSE_TO_INTERFERON_GAMMA	195	-0.678349	-2.37356	1e-10	5.75417e-09	4.23947e-09	3799	tags=47%, list=12%, signal=41%	10435/1612/3660/338382/9021/6810/10581/71/10379/965/201475/998/9076/10410/83666/6813/6737/10096/84166/85363/55128/55223/201626/4281/960/2210/10437/958/9341/3659/4938/10097/51667/54625/3118/9482/6772/5371/7474/3459/6846/3594/3716/6362/4261/6556/6622/7097/6351/5580/58191/6358/3133/6376/567/3663/4939/684/8519/5468/3055/7099/9111/3394/6355/834/10346/2635/5724/7791/199/3115/7454/115361/6352/3965/11536…
GO_RESPONSE_TO_MOLECULE_OF_BACTERIAL_ORIGIN	GO_RESPONSE_TO_MOLECULE_OF_BACTERIAL_ORIGIN	349	-0.541266	-1.98396	1e-10	5.75417e-09	4.23947e-09	3430	tags=32%, list=11%, signal=28%	10594/356/2678/5732/7128/7538/63826/1511/6401/10333/613/9076/129607/1432/114769/29126/7056/85363/6374/57162/7867/8767/841/941/1312/958/6279/388325/117854/8754/55122/4615/5027/7474/7421/55914/10859/5054/8915/387/22900/5336/114548/7096/6556/1268/3586/10288/5594/923/4067/4846/26191/80380/4064/6622/6590/7097/942/19/4790/1910/7133/6376/8792/5734/558/4257/2326/1524/3663/1634/55970/54/2149/1234/1439/514…
GO_RESPONSE_TO_VIRUS	GO_RESPONSE_TO_VIRUS	327	-0.558425	-2.03662	1e-10	5.75417e-09	4.23947e-09	5141	tags=40%, list=17%, signal=33%	6714/7292/140564/3460/55337/60489/104/406919/55421/3434/10625/2268/57678/5600/3600/29072/55509/6059/338376/602/8772/7728/2332/151636/79671/26065/9636/3660/50943/7353/3455/10581/10379/58515/29110/10758/330/340061/1687/7128/171568/90865/27297/10060/8547/10410/8729/1432/83666/79594/255520/81844/84166/9582/85363/10621/440275/201626/596/9447/958/3659/4938/5359/2537/2150/7852/6041/117854/3437/10561/557…
GO_RIBOSOMAL_SUBUNIT	GO_RIBOSOMAL_SUBUNIT	186	0.565937	2.17752	1e-10	5.75417e-09	4.23947e-09	5295	tags=51%, list=17%, signal=43%	25873/6188/6168/6227/220717/6234/6194/6152/6230/6202/6169/11224/93144/6209/51642/6167/6135/64975/6130/6164/6165/6201/6232/6142/6139/6182/6144/6207/6181/6171/6218/6222/6160/51116/6136/54460/219927/6146/6175/6228/6176/29093/63875/553117/64928/64978/6132/55052/10399/6157/4869/6166/6206/79590/64979/6193/6204/64951/1939/6128/6133/6134/9349/6229/26589/51253/6205/6235/64969/6137/23521/6233/6155/6122/650…
GO_RIBOSOME	GO_RIBOSOME	228	0.544635	2.11161	1e-10	5.75417e-09	4.23947e-09	5295	tags=48%, list=17%, signal=40%	4504/25873/644338/6188/6168/6227/220717/6234/90480/6194/6152/6230/6202/6169/11224/93144/6209/51642/54998/6167/6135/64975/6130/6164/6165/6201/6232/6142/6139/6182/6144/8667/6207/6181/6171/6218/6222/6160/51116/6136/54460/219927/6146/6175/6228/6176/645683/29093/63875/553117/64928/64978/6132/55052/10399/6157/4869/6166/6206/79590/64979/6193/6204/200916/64951/1939/6128/51182/6133/6134/9349/6229/26589/51…
GO_SECRETORY_GRANULE_MEMBRANE	GO_SECRETORY_GRANULE_MEMBRANE	295	-0.625772	-2.25569	1e-10	5.75417e-09	4.23947e-09	4103	tags=44%, list=13%, signal=39%	84418/10043/51382/8694/5337/326624/2683/55004/51209/79895/5908/3577/5663/4893/6843/391/2319/340061/161/8826/53916/965/53831/5066/683/54495/100049587/8773/51365/5869/55754/158747/4973/6813/9545/94121/8876/196527/8895/57020/23317/57153/10972/57826/138050/5873/5660/952/960/8649/4718/9342/11314/527/25798/11031/5104/5878/6845/27180/3709/84519/6809/3690/374403/6616/966/5906/387/26002/11025/6844/23601/6…
GO_SPECIFIC_GRANULE	GO_SPECIFIC_GRANULE	159	-0.672975	-2.29345	1e-10	5.75417e-09	4.23947e-09	4106	tags=46%, list=13%, signal=40%	671/10043/51382/8694/5337/326624/55004/79895/2444/6843/6810/1116/10855/1522/53831/30/683/8773/55754/158747/4973/6813/126014/196527/5806/57153/138050/5873/8649/311/6809/1509/6616/966/5906/23601/84514/5787/5795/5329/634/23191/3685/8514/6793/84329/7226/2040/6590/54918/4790/5328/7133/1794/945/567/5912/1774/7414/3728/3683/3903/7077/1265/5777/22918/3689/3684/719/963/4069/8673/1536
GO_STRUCTURAL_CONSTITUENT_OF_RIBOSOME	GO_STRUCTURAL_CONSTITUENT_OF_RIBOSOME	162	0.638077	2.40304	1e-10	5.75417e-09	4.23947e-09	5295	tags=56%, list=17%, signal=47%	25873/644338/6188/6168/6227/220717/6234/6194/6152/6230/6202/6169/11224/93144/6209/6167/6135/64975/6130/6164/6165/6201/6232/6142/6139/6182/6144/6207/6181/6171/6218/6222/6160/51116/6136/54460/219927/6146/6175/6228/6176/645683/29093/63875/553117/64928/6132/55052/6157/6166/6206/79590/64979/6193/6204/200916/64951/6128/6133/6134/9349/6229/26589/51253/6205/6235/64969/6137/23521/6233/6155/6122/65003/6203…
GO_TERTIARY_GRANULE	GO_TERTIARY_GRANULE	163	-0.66276	-2.26251	1e-10	5.75417e-09	4.23947e-09	4103	tags=45%, list=13%, signal=39%	84418/3417/5337/55004/79895/51646/4893/6843/161/965/53831/100049587/8773/4973/6813/8417/126014/2495/196527/57020/5806/57826/138050/8649/11314/527/374403/1509/6616/966/387/23601/427/6556/5787/10288/634/23191/8514/7226/2040/1512/10312/5328/7130/10159/3687/945/567/978/5912/3903/7077/1265/79930/3920/5777/1471/22918/5724/25840/3071/3689/2357/3684/140885/963/4069/8673/1520/2207/3043/1536
GO_TERTIARY_GRANULE_MEMBRANE	GO_TERTIARY_GRANULE_MEMBRANE	72	-0.763959	-2.32322	1e-10	5.75417e-09	4.23947e-09	4103	tags=61%, list=13%, signal=53%	1535/2548/51552/6515/84418/5337/79895/4893/6843/53831/100049587/8773/4973/196527/57826/138050/8649/11314/527/6616/966/23601/6556/5787/10288/634/8514/7226/2040/5328/10159/3687/945/5912/3903/22918/5724/3689/3684/140885/963/8673/2207/1536
GO_TISSUE_MIGRATION	GO_TISSUE_MIGRATION	340	-0.525625	-1.92368	1e-10	5.75417e-09	4.23947e-09	3347	tags=31%, list=11%, signal=28%	3091/23473/3037/100506013/2246/147372/2303/411/25930/2113/11171/23122/5216/4215/54567/6722/406903/5764/57142/3673/27286/3688/25865/8766/958/1948/2752/9647/9922/7041/9564/8754/9353/3690/55333/7474/8828/387/5336/2185/2625/5587/9448/5797/26585/634/3675/4846/161742/94/5829/7057/7042/56999/1512/1012/7026/29775/57381/4233/23129/51564/4223/10371/5155/3373/2324/23616/51378/10000/22846/1634/6776/3728/7981…
GO_TUMOR_NECROSIS_FACTOR_SUPERFAMILY_CYTOKINE_PRODUCTION	GO_TUMOR_NECROSIS_FACTOR_SUPERFAMILY_CYTOKINE_PRODUCTION	171	-0.60965	-2.10312	1e-10	5.75417e-09	4.23947e-09	4265	tags=37%, list=14%, signal=32%	9261/602/55773/8772/671/5914/5781/50943/5663/120892/58515/7128/7538/10125/113277/729230/29126/8767/23208/7474/9466/10859/3459/8915/57506/7096/5795/3586/26191/7057/64135/7097/942/6693/3133/6376/945/558/1524/409/64115/54/10457/64581/50856/5788/7099/914/947/29108/5777/27086/5724/54440/84868/3965/7305/54209/23643/2621/140885/2207/929/1536
GO_T_CELL_ACTIVATION	GO_T_CELL_ACTIVATION	466	-0.595177	-2.21896	1e-10	5.75417e-09	4.23947e-09	4720	tags=48%, list=15%, signal=41%	8546/814/2177/5618/3142/6363/6714/5320/56940/11221/7292/3077/8654/197358/6850/3566/339390/4734/64844/1949/57678/3600/23303/29851/57045/926/56603/338376/5573/64343/3620/7535/6654/602/9402/2529/79576/1803/1236/64218/8772/29102/5914/6778/57178/1499/8651/9306/5971/5781/50943/5663/2885/8764/1540/2319/160365/58515/441478/2000/4192/896/1493/100/9655/26253/998/10125/257101/11035/55716/84174/55824/6385/72…
GO_T_CELL_MIGRATION	GO_T_CELL_MIGRATION	67	-0.772535	-2.3119	1e-10	5.75417e-09	4.23947e-09	4285	tags=63%, list=14%, signal=54%	7535/8772/7499/8764/58515/1399/11035/729230/1398/4478/6558/5294/65125/284114/7474/9466/6846/131450/1880/387/64005/83692/3676/347/2833/5293/4345/6693/58191/50848/3683/81704/10563/29108/1901/6373/199/6387/6352/6347/3627/6366
GO_T_CELL_PROLIFERATION	GO_T_CELL_PROLIFERATION	186	-0.610965	-2.12557	1e-10	5.75417e-09	4.23947e-09	2881	tags=39%, list=9%, signal=35%	11035/55716/6385/729230/29126/80381/10385/4478/57162/8767/941/5294/3659/283234/6304/11119/3572/5027/10859/3594/1947/6556/6777/3280/3586/10288/923/940/80380/944/942/3481/6693/84433/64926/23240/3133/7133/5074/3559/1794/5699/3718/27242/64115/5621/2615/10148/10457/10673/81704/5788/29108/5777/5880/3071/199/3606/3115/3109/54440/84868/30835/6352/11151/3965/920/7048/916/7412/3113/11326
GO_T_CELL_RECEPTOR_SIGNALING_PATHWAY	GO_T_CELL_RECEPTOR_SIGNALING_PATHWAY	192	-0.637536	-2.22317	1e-10	5.75417e-09	4.23947e-09	3871	tags=37%, list=13%, signal=33%	5696/7006/50943/5713/5663/1540/6885/55072/1493/100/9861/1399/8945/5716/55824/5721/80381/10385/5062/8767/10616/25865/11314/65125/917/11119/9564/3118/1845/9491/8915/5336/5698/2625/5795/634/5594/26191/940/11006/919/5293/4790/84433/5074/5699/3635/5819/3932/27242/5621/5142/5788/7070/23180/915/5777/9473/2533/3115/3937/7454/920/3117/3119/916/3123/3113/3122/2633/3127
GO_VACUOLAR_LUMEN	GO_VACUOLAR_LUMEN	172	-0.630965	-2.17441	1e-10	5.75417e-09	4.23947e-09	4960	tags=52%, list=16%, signal=44%	9672/4669/8635/2629/4758/2548/410/55860/950/23593/2588/8029/671/3312/196463/2444/10855/356/10493/53/4969/1511/411/1513/5834/4125/6383/6385/1727/6448/5660/3073/10437/93100/9798/2719/10097/8722/23400/23526/1514/1509/2519/3423/25801/5476/3074/387921/427/54749/3425/5594/55313/1462/8804/175/2760/2720/201294/3988/23324/2581/5580/1200/4126/6382/3373/6036/1634/1508/2512/5641/3920/58485/5159/2799/2896/406…
GO_VACUOLAR_MEMBRANE	GO_VACUOLAR_MEMBRANE	409	-0.616805	-2.29549	1e-10	5.75417e-09	4.23947e-09	5981	tags=56%, list=19%, signal=46%	83985/79901/5547/10548/84286/1185/3134/5826/7780/118426/440738/9583/55315/63908/23001/9296/282991/309/84219/5025/57120/8546/11342/5664/55353/7405/84946/80331/54468/10241/119032/26276/7436/2629/373/4758/2548/25851/51524/10325/3482/51552/26503/55846/3120/11345/950/54664/90809/84061/8775/8029/53346/1803/147007/10043/51382/51092/3312/9842/5337/83930/64601/151636/326624/2683/10948/55004/4012/79803/590…
GO_VESICLE_LUMEN	GO_VESICLE_LUMEN	326	-0.570068	-2.07944	1e-10	5.75417e-09	4.23947e-09	3855	tags=37%, list=13%, signal=32%	178/240/1675/7018/5713/2444/1116/1521/3959/10855/356/51368/10493/10490/5122/100/9861/1522/7076/30/1511/411/5834/29099/4125/2335/23406/55832/139322/1432/6282/126014/1727/5806/10075/5873/51071/26578/272/93100/9798/6279/2153/10097/23526/7078/22915/1509/2519/5054/25801/5476/3074/387921/10533/84514/847/23191/5594/55313/7057/8804/7042/175/1512/2760/6590/3101/2720/201294/3481/4790/10916/87/5580/9535/641…
GO_NEGATIVE_REGULATION_OF_CELL_ACTIVATION	GO_NEGATIVE_REGULATION_OF_CELL_ACTIVATION	203	-0.586449	-2.05541	1.14237e-10	6.51904e-09	4.80301e-09	5140	tags=53%, list=17%, signal=44%	5320/56940/7292/3077/8654/10062/3566/2241/339390/64844/2268/5592/57045/284467/5573/3620/3149/5154/671/8651/9306/133396/50943/146722/3624/8764/441478/4192/1493/9655/7128/6422/613/84174/55824/6385/729230/18/29126/25807/10385/7056/57162/941/23208/11314/3659/25793/84695/2729/374403/10859/1845/1268/3586/10288/634/10039/84959/4067/4846/26191/7940/80380/942/284021/4345/6693/5580/55024/23240/5074/3559/63…
GO_LAMELLIPODIUM	GO_LAMELLIPODIUM	194	-0.58902	-2.05749	1.2124e-10	6.862e-09	5.05568e-09	4386	tags=45%, list=14%, signal=39%	117177/55604/29959/4810/1803/1605/5311/65979/29780/1499/54997/6642/23603/6810/2319/22902/9459/5800/84687/23075/121512/10411/10381/55845/54434/11075/8976/10096/10810/6453/1627/3688/960/1500/10097/22885/6845/6809/9564/6643/3690/387/152273/2185/64005/1809/5797/4771/55742/3984/55785/23191/3685/5829/11344/323/221472/84168/51225/4254/8633/57514/64411/23129/84962/822/9051/8291/23616/57698/348110/7408/10…
GO_REGULATION_OF_HUMORAL_IMMUNE_RESPONSE	GO_REGULATION_OF_HUMORAL_IMMUNE_RESPONSE	74	-0.739019	-2.24167	1.25329e-10	7.03574e-09	5.18369e-09	430	tags=23%, list=1%, signal=23%	5788/717/10563/2213/710/5777/715/728/718/719/3075/716/3426/714/712/713/11326
GO_DEFENSE_RESPONSE_TO_BACTERIUM	GO_DEFENSE_RESPONSE_TO_BACTERIUM	263	-0.552416	-1.9825	1.32453e-10	7.37573e-09	5.43419e-09	3815	tags=29%, list=12%, signal=25%	5473/5320/7100/3140/400709/1535/6850/2268/51552/5861/338376/602/671/29102/22933/9636/4853/8764/7425/11096/29110/11334/26253/1511/10333/114132/8767/23208/58484/6279/3516/2150/646627/4615/5027/9466/5054/10578/57506/114548/6556/3586/944/6590/7097/6693/5580/8349/3133/54/7132/8347/22861/100423062/10563/7099/3512/2896/3394/29108/27086/284297/6280/56833/115361/84868/728/920/54209/2634/6039/4069/2207/219…
GO_RECEPTOR_SIGNALING_PATHWAY_VIA_STAT	GO_RECEPTOR_SIGNALING_PATHWAY_VIA_STAT	165	-0.606165	-2.07476	1.49118e-10	8.23729e-09	6.06896e-09	4629	tags=33%, list=15%, signal=28%	3600/4851/338376/23568/602/5311/8554/6778/8651/9306/133396/9021/23529/3455/6775/231/9655/5617/5008/729230/83666/11314/958/51701/54625/3572/6772/9466/2185/4771/6777/3280/3586/4067/3575/7428/6773/3718/1489/54741/6776/2149/7132/10019/5788/183/9111/5175/3606/6352/3059/3587/6347/857/1436
GO_POSITIVE_REGULATION_OF_I_KAPPAB_KINASE_NF_KAPPAB_SIGNALING	GO_POSITIVE_REGULATION_OF_I_KAPPAB_KINASE_NF_KAPPAB_SIGNALING	184	-0.600319	-2.08287	1.60869e-10	8.81587e-09	6.49523e-09	6122	tags=53%, list=20%, signal=42%	257397/25/4057/81858/60401/55765/24138/10206/1147/5494/7189/7188/10475/54503/5966/23118/6363/347734/8717/79971/10783/4055/339123/57708/1236/8837/8772/1499/6885/55072/29110/356/10758/330/54386/51523/23390/10333/113277/23636/65018/51135/79594/114769/51026/57153/85363/1902/4215/3357/80216/57162/55223/8767/841/10616/2280/389/958/11214/3956/2150/56674/5579/4615/7105/2316/8915/286343/387/57506/5587/902…
GO_ORGANELLE_SUBCOMPARTMENT	GO_ORGANELLE_SUBCOMPARTMENT	378	-0.503627	-1.8541	1.91419e-10	1.04003e-08	7.66259e-09	4890	tags=35%, list=16%, signal=30%	79971/2629/7905/400/84068/90196/9382/84725/25776/3482/53349/51552/3120/23163/8675/1263/4952/64131/2529/55773/26225/4218/22836/2683/91949/2590/9980/11154/338382/10618/79585/6810/4924/10134/23268/84342/55275/55717/120892/23057/375346/25839/10565/10282/11070/9648/5066/79090/55851/54432/9334/4124/55858/23122/8729/8905/283987/51056/10066/80262/122618/80146/54812/415/57142/23208/4905/2280/92979/8766/16…
GO_MYELOID_LEUKOCYTE_DIFFERENTIATION	GO_MYELOID_LEUKOCYTE_DIFFERENTIATION	207	-0.580002	-2.04029	1.92793e-10	1.04003e-08	7.66259e-09	4671	tags=46%, list=15%, signal=40%	4055/130733/3600/10221/55509/4920/3725/79576/1236/8772/5914/1499/140685/7071/133396/54997/5048/5971/7018/4853/3624/10202/5663/84456/8563/998/6422/10766/3930/1432/116071/126014/10234/28962/9935/841/2719/3516/2150/2242/537/6988/10859/1880/146433/11025/9770/2625/133308/7030/634/84959/4067/9846/11006/677/56998/7097/5293/29887/169200/10312/4254/139716/4286/632/5925/2200/8792/3635/1021/5153/861/10538/2…
GO_POSITIVE_REGULATION_OF_LEUKOCYTE_DIFFERENTIATION	GO_POSITIVE_REGULATION_OF_LEUKOCYTE_DIFFERENTIATION	147	-0.620991	-2.08636	2.16764e-10	1.16027e-08	8.5485e-09	5314	tags=52%, list=17%, signal=43%	8546/3142/6363/5196/11221/7292/6850/3566/3600/10221/4920/3725/7535/79576/8772/5914/57178/8651/140685/7071/54997/50943/4853/1540/4192/100/9655/10125/10385/8876/8767/841/941/939/2242/537/4323/387/146433/114548/3594/2625/133308/6777/10288/11006/677/56998/3575/942/169200/4254/5925/3559/9760/558/3635/64115/861/81501/695/5788/1435/3071/1230/3606/54440/3965/920/7305/3059/54209/2124/7048/2621/972
GO_MACROPHAGE_ACTIVATION	GO_MACROPHAGE_ACTIVATION	95	-0.686172	-2.1753	2.19317e-10	1.16491e-08	8.58268e-09	1539	tags=34%, list=5%, signal=32%	7474/3459/51311/7096/6556/3586/7057/6622/7097/4345/6376/8291/56670/221395/5788/51284/7099/2896/2213/27086/22918/3689/199/1050/84868/3684/728/7305/54209/972/712/11326
GO_T_CELL_DIFFERENTIATION	GO_T_CELL_DIFFERENTIATION	239	-0.561046	-1.99963	2.38969e-10	1.25961e-08	9.28035e-09	4285	tags=41%, list=14%, signal=36%	7535/6654/602/2529/79576/1236/64218/8772/29102/5914/6778/57178/1499/8651/5971/50943/1540/441478/4192/1493/100/9655/26253/10125/257101/11035/55716/729230/10385/8876/54567/6722/9935/8767/1209/941/596/3659/939/917/84695/8320/6304/3953/3955/678/6935/91543/1880/387/114548/4773/3594/2625/6777/10288/26191/940/23598/11006/944/677/3575/5293/942/6693/3111/84433/10312/6659/23240/114836/3559/1794/3718/5734/6…
GO_PLASMA_MEMBRANE_SIGNALING_RECEPTOR_COMPLEX	GO_PLASMA_MEMBRANE_SIGNALING_RECEPTOR_COMPLEX	185	-0.593779	-2.06199	2.42069e-10	1.26628e-08	9.32952e-09	4042	tags=40%, list=13%, signal=35%	91/214/7046/799/118427/7018/1741/3560/2898/1145/55072/1140/7185/10333/974/658/9180/1134/3655/90/3673/3688/958/3682/917/149111/93145/3572/3690/55333/85358/57406/3594/7096/2185/3676/92/634/923/3675/3685/4067/94/3680/134957/919/7097/8516/973/3687/3559/567/9358/3693/3683/3597/1439/3678/2059/2906/925/3672/22801/6386/915/10268/5777/10203/3689/10266/54518/3684/920/916
GO_RAS_PROTEIN_SIGNAL_TRANSDUCTION	GO_RAS_PROTEIN_SIGNAL_TRANSDUCTION	447	-0.482142	-1.79464	3.65371e-10	1.8969e-08	1.39757e-08	6129	tags=47%, list=20%, signal=38%	8550/376267/3479/25/202243/22931/6091/51495/6093/9367/22821/1147/23011/148170/23365/1072/388/2245/8934/347273/9693/9363/28988/10276/27334/117178/10672/440073/10890/8216/55647/142684/143872/2151/9138/25959/392/6239/2889/79933/26053/57343/51715/5600/51552/79567/5861/64283/4851/3084/26269/54734/3725/6654/9402/5865/157285/54509/65979/4218/8660/9364/5337/8844/57799/8878/5863/22836/326624/51209/199731/…
GO_NEGATIVE_REGULATION_OF_RESPONSE_TO_EXTERNAL_STIMULUS	GO_NEGATIVE_REGULATION_OF_RESPONSE_TO_EXTERNAL_STIMULUS	394	-0.499124	-1.84618	3.75128e-10	1.93303e-08	1.42419e-08	3857	tags=29%, list=13%, signal=26%	80031/22933/79671/50943/9021/6405/5598/7353/406929/55198/4192/5800/100/9655/253943/7128/5327/2113/9860/613/4907/215/693175/114132/23122/18/79594/114769/9975/84166/56963/1398/7056/23208/113/585/55737/8482/54625/9353/7105/89790/7474/10859/5054/1845/131450/22900/64838/114548/2625/347/9723/26585/5329/3586/79132/634/84959/4846/7057/4790/4345/5580/5328/114899/6591/5272/3133/7130/7133/5925/3559/10501/63…
GO_VIRAL_LIFE_CYCLE	GO_VIRAL_LIFE_CYCLE	328	-0.517108	-1.8853	3.95876e-10	2.02483e-08	1.49183e-08	6317	tags=45%, list=21%, signal=36%	3416/975/4179/51160/407032/79643/27336/83737/79023/4057/51495/164668/7251/24138/10206/7155/3356/7314/3921/3838/8934/10475/3383/5586/57122/1487/8724/7405/5629/140564/7514/55337/9631/60489/104/1656/5817/89853/339390/406919/3434/1949/2219/156/5861/348995/950/4851/4927/1803/1605/5297/2332/91392/29082/3839/51652/9636/5903/51534/5119/8764/9475/5868/10762/10581/7316/128637/998/8547/9076/10410/23636/6737…
GO_POSITIVE_REGULATION_OF_LEUKOCYTE_MIGRATION	GO_POSITIVE_REGULATION_OF_LEUKOCYTE_MIGRATION	130	-0.644536	-2.13825	4.06829e-10	2.06555e-08	1.52183e-08	2856	tags=39%, list=9%, signal=36%	158747/1432/729230/196527/5764/3673/65125/284114/3554/2150/7474/5054/4323/6846/387/2185/83692/3676/7057/6693/6351/4254/63940/6376/8291/7060/1524/83483/7424/81704/5641/10563/7070/29108/5880/1435/5724/3071/1230/199/6387/6352/1240/3965/728/54209/719/2621/3627/6366/972
GO_REGULATION_OF_PEPTIDYL_TYROSINE_PHOSPHORYLATION	GO_REGULATION_OF_PEPTIDYL_TYROSINE_PHOSPHORYLATION	253	-0.54356	-1.949	4.59276e-10	2.31482e-08	1.70548e-08	3820	tags=34%, list=12%, signal=30%	133396/199731/7006/5781/9021/1741/5663/8764/9094/627/23529/9655/8826/683/6422/5008/83666/5062/90/57826/8767/941/960/11314/5770/57091/958/284114/9467/54625/3572/58533/3690/56034/9466/2185/4771/26585/5795/3280/84632/1636/4067/4908/3481/4254/5580/55024/1946/5155/7060/51378/64092/5912/409/1489/1956/5621/1272/7132/3678/10019/2252/8692/5788/30844/183/4739/7070/653361/5175/5777/3689/9961/3606/8829/6352/…
GO_POSITIVE_REGULATION_OF_IMMUNE_EFFECTOR_PROCESS	GO_POSITIVE_REGULATION_OF_IMMUNE_EFFECTOR_PROCESS	211	-0.57643	-2.03508	4.78457e-10	2.39402e-08	1.76383e-08	5227	tags=45%, list=17%, signal=37%	3142/6363/7292/3077/56253/6850/3566/5817/2241/2889/2268/81545/2208/4068/118460/8772/5914/6778/50943/3735/8764/23529/51744/6810/6885/55198/9655/90865/10125/1432/729230/6813/30817/8417/8767/941/11314/958/164/3554/388325/6845/2150/2242/117854/8482/5027/7474/10859/8915/5906/91543/55601/57506/114548/3594/2625/4292/57102/5795/6777/79132/4067/9846/940/201294/942/8741/51237/2217/3133/114836/567/3902/5819…
GO_FC_RECEPTOR_SIGNALING_PATHWAY	GO_FC_RECEPTOR_SIGNALING_PATHWAY	180	-0.594631	-2.05808	4.83297e-10	2.40084e-08	1.76886e-08	6655	tags=56%, list=22%, signal=44%	5704/5290/5532/6500/7525/4772/10787/2205/5711/257397/25/1147/23291/5595/10094/7189/1793/5683/5170/10197/23118/4775/10109/6714/7456/5686/5720/6850/2241/2889/2268/147179/3725/6654/9402/5534/5602/5696/7006/5713/2885/6885/71/10454/55198/26060/9861/26253/55845/998/8945/5716/801/8976/5721/10096/5062/1398/4214/63916/2210/10095/917/10093/10097/5530/9491/8915/6416/131450/5906/60/5336/4773/5698/64005/3984/…
GO_AMEBOIDAL_TYPE_CELL_MIGRATION	GO_AMEBOIDAL_TYPE_CELL_MIGRATION	438	-0.483648	-1.79663	4.98167e-10	2.45703e-08	1.81026e-08	4310	tags=33%, list=14%, signal=29%	5607/3725/4204/1803/64218/79899/65979/8503/91/7046/5308/80031/5048/5781/23603/6405/9475/55198/3091/23473/3037/26060/100506013/1954/7076/2246/147372/2303/411/25930/64750/2113/2335/11171/23122/6385/5216/4215/54567/6722/3357/90/406903/5764/57142/3673/27286/3688/25865/8766/958/1948/2719/2752/9647/9922/7041/9564/8754/8482/9353/3690/55333/5371/7474/8828/8879/387/5336/2185/1947/2625/5587/9448/5797/3676/…
GO_TRANS_GOLGI_NETWORK	GO_TRANS_GOLGI_NETWORK	231	-0.555578	-1.97254	5.42896e-10	2.65865e-08	1.9588e-08	4890	tags=40%, list=16%, signal=34%	79971/2629/400/84068/90196/9382/84725/25776/3482/51552/3120/23163/8675/4952/55773/26225/4218/22836/91949/9980/11154/338382/10618/79585/6810/4924/84342/55275/55717/120892/23057/25839/10565/9648/5066/79090/54432/55858/23122/8729/8905/51056/10066/80262/122618/54812/23208/92979/8766/164/9341/51429/11031/83696/25825/6845/60592/144717/3118/9482/56548/25999/1213/6616/27236/55204/55297/6844/5587/9435/100…
GO_CLATHRIN_COATED_VESICLE	GO_CLATHRIN_COATED_VESICLE	189	-0.581014	-2.02335	5.57728e-10	2.71144e-08	1.99769e-08	6233	tags=54%, list=20%, signal=43%	11021/1856/10228/102/8301/84251/143425/538/460/22905/55707/9522/57120/28988/1839/11276/8546/8724/80331/26276/51324/3482/51552/3120/950/4920/4952/23149/4218/261729/9182/3312/154/64601/4643/7018/10618/55681/10134/5868/1493/6456/22848/161/201475/9026/7851/27072/160/65082/10972/115548/54812/5873/1175/55788/2210/554/8650/164/9341/51429/917/83988/51762/6845/112574/92840/144717/3118/7474/1213/3092/57617…
GO_LEUKOCYTE_MEDIATED_CYTOTOXICITY	GO_LEUKOCYTE_MEDIATED_CYTOTOXICITY	105	-0.664007	-2.14557	5.61528e-10	2.71144e-08	1.99769e-08	3337	tags=38%, list=11%, signal=34%	1776/11334/1511/10125/11035/6813/8417/1398/5873/164/6845/2150/5027/10859/3594/57823/6777/634/5551/1512/3575/201294/2217/5272/3133/114836/3902/5819/409/3002/5788/2213/7409/5777/3606/84868/3684/11151/3965/7305
GO_ACTIN_BINDING	GO_ACTIN_BINDING	428	-0.491749	-1.8262	5.81918e-10	2.79038e-08	2.05586e-08	5391	tags=38%, list=18%, signal=32%	81/28988/10109/9168/4638/79784/23345/11346/6525/7456/55364/4629/23164/2017/79933/51361/120/26249/51734/11078/7402/23499/147179/171024/22921/5358/1756/80306/1605/65979/201191/55201/6645/29780/2764/64601/4643/10677/23603/26258/79585/11170/8507/10296/4082/7169/832/120892/9087/29767/54961/84687/121512/8936/5756/54434/2275/6641/23406/9948/91010/4626/9026/8976/4644/5216/10096/25802/10810/54899/4478/574…
GO_CYTOSOLIC_LARGE_RIBOSOMAL_SUBUNIT	GO_CYTOSOLIC_LARGE_RIBOSOMAL_SUBUNIT	57	0.736253	2.37898	6.72092e-10	3.19272e-08	2.35229e-08	4584	tags=70%, list=15%, signal=60%	25873/6168/220717/6152/6169/11224/6167/6135/6130/6164/6165/6142/6139/6144/6181/6171/6160/6136/6146/6175/6176/553117/6132/6157/6166/6128/6133/6134/9349/6137/23521/6155/6122/6143/6141/6123/6156/6124/6129/4736
GO_PLATELET_ACTIVATION	GO_PLATELET_ACTIVATION	154	-0.617283	-2.09155	6.76034e-10	3.19272e-08	2.35229e-08	3008	tags=40%, list=10%, signal=37%	1606/375033/2776/18/9162/1465/7056/6722/7225/5028/5294/55330/958/5359/29071/408/3709/7094/8323/5579/3690/2316/60/5336/388552/634/5594/84959/4067/10627/1311/4846/5580/1281/558/5155/5912/409/3932/50848/5583/7414/2149/10019/23533/2769/7450/5156/7099/10461/4627/10398/54331/7409/5777/3937/5341/83706/2621/348/2207/3043
GO_NEGATIVE_REGULATION_OF_IMMUNE_EFFECTOR_PROCESS	GO_NEGATIVE_REGULATION_OF_IMMUNE_EFFECTOR_PROCESS	121	-0.641372	-2.10391	6.79696e-10	3.19272e-08	2.35229e-08	3791	tags=48%, list=12%, signal=42%	83737/3958/30009/3134/2/5591/10475/3142/56940/11221/7292/3077/7009/3566/2241/339390/79671/50943/7353/26060/933/9655/90865/613/729230/79594/1398/11314/84695/7105/10859/966/3586/79132/634/10039/7042/3575/5272/3133/3559/3718/409/684/3598/5788/2896/2213/710/8832/5777/56833/84868/10875/5654/3965/3162/11326
GO_MONOCYTE_CHEMOTAXIS	GO_MONOCYTE_CHEMOTAXIS	63	-0.748026	-2.21409	6.88911e-10	3.21414e-08	2.36807e-08	2856	tags=40%, list=9%, signal=36%	158747/729230/196527/2321/9353/5054/6846/6362/26585/4067/6351/6358/6376/8792/5155/5641/6355/56833/1230/199/6387/6352/6347/3627/6366
GO_POSITIVE_REGULATION_OF_T_CELL_PROLIFERATION	GO_POSITIVE_REGULATION_OF_T_CELL_PROLIFERATION	95	-0.677516	-2.14786	6.96509e-10	3.22778e-08	2.37812e-08	2700	tags=44%, list=9%, signal=40%	729230/29126/80381/8767/941/283234/3572/3594/1947/6777/3280/10288/923/940/80380/942/3481/84433/64926/3133/3559/3718/10148/10673/5788/29108/3071/199/3606/3115/3109/54440/84868/30835/6352/11151/3965/920/7048/916/7412/3113
GO_ANTIGEN_BINDING	GO_ANTIGEN_BINDING	52	-0.773859	-2.23135	7.05922e-10	3.24959e-08	2.39419e-08	2239	tags=40%, list=7%, signal=38%	6892/958/3822/3676/11006/3575/3133/3902/100423062/962/23428/3512/3115/30835/140885/3117/3119/3123/3113/3122/3127
GO_REGULATION_OF_B_CELL_ACTIVATION	GO_REGULATION_OF_B_CELL_ACTIVATION	121	-0.640954	-2.10254	7.28682e-10	3.33215e-08	2.45501e-08	4139	tags=50%, list=13%, signal=43%	118460/8660/6778/50943/3624/23529/1540/1493/933/100/7128/57181/683/6422/6830/84174/196/57162/200558/952/596/11314/958/939/678/374403/9466/4323/1880/4773/4292/6777/3586/10039/4067/940/22806/677/8741/51237/84433/55024/5074/64092/3635/27242/695/10673/150372/5788/100423062/7099/2213/5777/56833/4332/3071/54440/7305/972
GO_ERK1_AND_ERK2_CASCADE	GO_ERK1_AND_ERK2_CASCADE	308	-0.521448	-1.89074	7.85542e-10	3.56853e-08	2.62917e-08	3870	tags=35%, list=13%, signal=31%	406913/6357/4851/27020/3725/5154/10818/1236/8837/799/10347/51231/5908/7018/5781/2263/4853/3735/7786/1116/10253/2047/100506013/81848/1399/10125/2335/10252/10385/3357/8767/5028/960/25865/5770/2048/388325/1846/408/2150/537/7078/678/2192/8482/2771/55333/374403/8685/56034/1845/6846/5906/1880/2185/6362/55885/634/5594/3685/4067/161742/26191/677/1512/6351/5031/6358/6376/8792/5734/5155/2324/3491/409/1956/…
GO_POSITIVE_REGULATION_OF_INFLAMMATORY_RESPONSE	GO_POSITIVE_REGULATION_OF_INFLAMMATORY_RESPONSE	143	-0.624336	-2.0901	9.11e-10	4.11141e-08	3.02915e-08	5196	tags=48%, list=17%, signal=40%	85480/27250/5320/7292/8717/5733/3600/406913/284467/3620/1236/7941/27190/3735/84818/9575/120892/4192/26060/90865/10333/2113/9180/5008/729230/23765/3673/5294/6279/5138/6845/3572/4615/7474/5054/5603/1268/6777/923/940/6622/7097/63940/3133/6376/8792/5734/1956/7132/56670/695/64581/8692/51284/183/7099/2896/185/7052/2167/6280/3606/1050/115362/718/54209/8673/2207
GO_PATTERN_RECOGNITION_RECEPTOR_SIGNALING_PATHWAY	GO_PATTERN_RECOGNITION_RECEPTOR_SIGNALING_PATHWAY	199	-0.569651	-1.99233	9.60498e-10	4.30665e-08	3.17299e-08	3791	tags=36%, list=12%, signal=31%	79671/26065/338382/146722/7353/1540/6885/7316/10454/55198/29110/26060/330/340061/7128/57590/26253/1513/10333/51135/9867/22841/85363/80216/57162/4214/7867/57142/8767/841/11314/6279/3659/388325/2150/1514/331/9684/4615/7105/8685/55914/7321/8915/91543/55601/51311/7096/79132/4067/26191/64135/7097/9865/409/695/64581/1508/5641/51284/7099/23180/118788/6280/3689/84868/3684/23643/857/1520/929
GO_NUCLEAR_TRANSCRIBED_MRNA_CATABOLIC_PROCESS_NONSENSE_MEDIATED_DECAY	GO_NUCLEAR_TRANSCRIBED_MRNA_CATABOLIC_PROCESS_NONSENSE_MEDIATED_DECAY	120	0.607959	2.18803	9.89075e-10	4.40617e-08	3.24631e-08	4313	tags=51%, list=14%, signal=44%	25873/6188/6168/6227/6234/6194/6152/6230/6202/6169/11224/6209/6167/6135/6130/6164/65110/6165/6201/6232/6142/6139/6144/6207/6181/6171/6218/6222/6160/6136/6146/6175/6228/6176/6132/6157/6206/5394/6193/6204/6128/6133/6134/9349/6229/6205/6235/6137/4116/23521/6233/6155/6122/6203/6143/6141/6156/26019/6124/6210/6129
GO_COATED_VESICLE	GO_COATED_VESICLE	288	-0.527944	-1.90658	1.00515e-09	4.44909e-08	3.27794e-08	6182	tags=47%, list=20%, signal=38%	1856/10228/102/8301/3136/84251/143425/553115/3134/538/10945/460/55690/22905/10121/55707/9522/57120/28988/1839/11276/8546/351/8724/80331/81555/26276/51324/57222/2157/10483/3482/51014/51552/3120/950/4920/4952/59349/23149/147007/4218/261729/9182/3312/154/10484/64601/4643/7018/10618/55681/10134/5868/10490/1493/6456/22848/113419/1522/161/201475/51290/9554/9026/26958/81562/7851/27072/160/65082/22937/10…
GO_REGULATION_OF_ADAPTIVE_IMMUNE_RESPONSE	GO_REGULATION_OF_ADAPTIVE_IMMUNE_RESPONSE	158	-0.606895	-2.06717	1.06989e-09	4.70547e-08	3.46683e-08	5227	tags=46%, list=17%, signal=39%	3142/6363/56940/11221/7292/3077/3566/5817/339390/81545/2208/118460/8772/6778/50943/8764/23529/6885/100/9655/7128/90865/6830/11035/729230/29126/8417/440275/200558/8767/941/113/958/3554/3659/84695/3572/5027/9466/10859/91543/114548/3594/2625/4292/6556/3586/634/10039/940/3575/8741/2217/3133/7133/567/3718/64092/5819/695/10673/5788/962/2213/29108/5777/3606/7454/54440/84868/920/718/2207
GO_RESPONSE_TO_CHEMOKINE	GO_RESPONSE_TO_CHEMOKINE	95	-0.673444	-2.13495	1.13112e-09	4.94329e-08	3.64205e-08	2348	tags=34%, list=8%, signal=31%	6374/6558/65125/7852/9353/6846/387/10663/2185/6362/9034/2833/6351/2532/6358/6376/1524/1234/10019/81704/10563/4283/6355/6373/1230/6387/6352/1240/54209/6347/3627/6366
GO_DIVALENT_INORGANIC_CATION_TRANSPORT	GO_DIVALENT_INORGANIC_CATION_TRANSPORT	493	-0.46698	-1.7474	1.16214e-09	5.04692e-08	3.7184e-08	4423	tags=28%, list=14%, signal=25%	93380/91404/57620/64924/775/84061/55676/3954/55630/1756/1236/5311/3306/2332/1499/799/7223/26133/5663/55283/728215/845/58515/7439/356/6588/259232/375346/57165/808/57181/55799/3759/23390/93129/80024/55858/57190/84502/4923/10008/801/4644/196527/57192/3357/3064/246329/9254/7225/64116/596/2280/5294/148867/5138/93589/3709/7852/5530/481/51669/81614/2946/2771/5579/53373/5027/2539/5371/7421/10859/27075/38…
GO_REGULATION_OF_EPITHELIAL_CELL_MIGRATION	GO_REGULATION_OF_EPITHELIAL_CELL_MIGRATION	270	-0.529378	-1.90527	1.17291e-09	5.06184e-08	3.72939e-08	3347	tags=32%, list=11%, signal=29%	3091/23473/3037/2246/147372/2303/411/25930/2113/11171/23122/5216/4215/54567/406903/5764/57142/3673/27286/25865/8766/958/2752/9647/9922/9564/8754/9353/3690/55333/7474/8828/387/5336/2185/2625/5587/9448/5797/634/3675/4846/161742/94/7057/7042/56999/1512/7026/29775/57381/4233/51564/4223/10371/5155/3373/2324/23616/51378/10000/22846/1634/6776/3728/79812/57608/7114/3791/7424/2252/5641/5468/8613/10563/183…
GO_MEMBRANE_REGION	GO_MEMBRANE_REGION	330	-0.511409	-1.86689	1.31679e-09	5.64749e-08	4.16088e-08	4285	tags=40%, list=14%, signal=35%	7535/1756/1803/1605/868/8837/8772/6778/1499/7046/7223/2824/130574/55004/5903/23603/5663/5868/2319/23017/120892/10855/356/3037/2047/330/11149/8826/6401/10333/64750/23636/4923/1241/55824/6385/10008/4973/9429/7851/1398/3991/841/2773/3688/8649/23673/285704/4642/5359/355/153129/481/2771/11160/1509/23213/25999/3784/8915/5576/29098/7096/2185/1947/1268/9472/5594/4067/10395/4846/161742/2040/8436/55361/709…
GO_HUMORAL_IMMUNE_RESPONSE_MEDIATED_BY_CIRCULATING_IMMUNOGLOBULIN	GO_HUMORAL_IMMUNE_RESPONSE_MEDIATED_BY_CIRCULATING_IMMUNOGLOBULIN	48	-0.784473	-2.23345	1.39199e-09	5.93313e-08	4.37133e-08	960	tags=31%, list=3%, signal=30%	51279/5788/100423062/717/2213/710/5777/715/718/3119/716/3426/714/712/713
GO_RESPONSE_TO_TYPE_I_INTERFERON	GO_RESPONSE_TO_TYPE_I_INTERFERON	96	-0.672618	-2.13652	1.4796e-09	6.25463e-08	4.6082e-08	4707	tags=48%, list=15%, signal=41%	3434/29072/6059/8772/5696/26065/9636/5781/3660/3455/10581/10379/29110/253943/10410/79594/81844/84166/5770/3430/3659/4938/2537/6041/117854/3437/4615/6772/7474/91543/57506/3716/54739/3429/3133/6773/4599/4600/3663/4939/684/8519/3394/5777/25939/2634
GO_ACTIN_FILAMENT_POLYMERIZATION	GO_ACTIN_FILAMENT_POLYMERIZATION	176	-0.584748	-2.02198	1.48553e-09	6.25463e-08	4.6082e-08	6285	tags=49%, list=20%, signal=39%	6711/11013/253260/10787/29766/274/57482/148170/1739/10094/3383/57175/89848/28988/10109/9168/2017/2241/120/51734/11078/22921/9873/55604/1236/2764/10435/10677/2885/79585/11170/832/9087/29767/8936/10565/55845/5756/253725/23406/9026/8976/5216/10096/25802/10810/136319/1627/585/51429/10095/54551/830/10093/10097/395/9353/256949/387/64857/2185/829/23191/11344/118/5580/9535/822/5921/348110/7408/90952/7114…
GO_CELLULAR_RESPONSE_TO_BIOTIC_STIMULUS	GO_CELLULAR_RESPONSE_TO_BIOTIC_STIMULUS	241	-0.550867	-1.96478	1.50168e-09	6.28428e-08	4.63005e-08	3226	tags=31%, list=10%, signal=28%	7128/7538/1511/10333/613/129607/1432/114769/29126/85363/6374/8767/941/958/57103/388325/8754/4615/7474/7421/10859/5054/8915/387/22900/114548/7096/3586/10288/5594/923/4067/4846/26191/80380/4064/7097/942/19/4790/1910/7466/7133/6376/558/1524/1234/5142/695/64581/968/3055/7035/10563/4283/7099/2213/3394/29108/834/10628/6373/5724/3606/9450/84868/6352/54209/23643/140885/6347/3627/4360/929
GO_REGULATION_OF_LYMPHOCYTE_MIGRATION	GO_REGULATION_OF_LYMPHOCYTE_MIGRATION	64	-0.739852	-2.19178	1.51403e-09	6.2978e-08	4.64001e-08	3636	tags=52%, list=12%, signal=46%	8764/58515/1399/80024/11035/729230/8976/1398/4478/65125/284114/7474/9466/6846/131450/387/2185/83692/3676/347/6793/4345/6693/6351/81704/10563/29108/199/6387/6352/6347/3627/6366
GO_INTEGRIN_BINDING	GO_INTEGRIN_BINDING	135	-0.626064	-2.08225	1.59736e-09	6.60467e-08	4.86609e-08	2284	tags=36%, list=7%, signal=34%	5764/11188/3673/3688/4240/8745/7094/9294/8754/8482/3690/10516/4323/3912/3675/3685/4067/1311/5829/7057/3481/87/2200/6376/1281/120425/9358/3491/7060/3693/50848/1956/10457/3678/3791/7077/7450/7070/4627/10085/1842/1490/2191/3689/6387/3936/83706/25975/7412
GO_REGULATION_OF_PEPTIDE_SECRETION	GO_REGULATION_OF_PEPTIDE_SECRETION	498	-0.462084	-1.73076	1.78754e-09	7.34702e-08	5.41303e-08	5211	tags=35%, list=17%, signal=30%	338557/10874/6363/85480/10059/7850/6714/7100/7292/3077/402/56253/252983/8609/6850/79971/7009/10062/2746/3566/2268/57678/5600/292/2219/775/23568/10626/1803/1236/8660/51092/8651/1393/1374/3556/5781/57555/50943/3735/8764/51744/8447/84818/6810/9575/120892/58515/4192/3091/51768/933/7128/9619/10411/90865/965/5066/26253/10125/6422/25930/10333/80024/2335/5978/693175/5008/1432/18/114769/3745/29126/5208/94…
GO_MHC_PROTEIN_COMPLEX	GO_MHC_PROTEIN_COMPLEX	20	-0.910563	-2.15668	2.00179e-09	8.17893e-08	6.02596e-08	1617	tags=70%, list=5%, signal=66%	3118/3111/3133/567/3115/3109/3117/3119/3108/3123/3113/3122/972/3127
GO_POSITIVE_REGULATION_OF_HEMOPOIESIS	GO_POSITIVE_REGULATION_OF_HEMOPOIESIS	187	-0.577466	-2.00837	2.12383e-09	8.62651e-08	6.35572e-08	5383	tags=47%, list=17%, signal=39%	129138/8546/3142/6363/5196/11221/7292/6850/3566/3600/10221/4920/3725/7535/79576/8772/5914/91/57178/8651/140685/7071/54997/9636/50943/338382/4853/3624/1540/4192/3091/100/9655/10125/2113/1432/10385/8876/342371/8767/841/941/939/2242/537/6772/4323/387/146433/114548/3594/2625/92/133308/6777/10288/11006/677/56998/3575/942/169200/4254/5925/3559/9760/558/3635/64115/861/81501/695/5788/182/1435/3071/1230/3…
GO_TRANSLATIONAL_INITIATION	GO_TRANSLATIONAL_INITIATION	192	0.526088	2.02579	2.40056e-09	9.6935e-08	7.14184e-08	4835	tags=43%, list=16%, signal=36%	25873/1978/6188/6168/8662/6227/6234/6194/6152/6230/6202/6169/11224/6209/6167/6135/6130/6164/6165/6201/6232/6142/6139/6144/8667/6207/6181/6171/64410/6218/6222/6160/6136/22927/84919/6146/6175/6228/6176/9470/6132/6157/4869/6206/6193/6204/9451/1939/1964/6128/1973/6133/6134/9349/6229/6205/6235/6137/27102/23521/6233/6155/6122/8637/6203/6143/6141/6156/7458/6124/253314/255308/8890/6210/6129/27161/8668/88…
GO_REGULATION_OF_CYTOSOLIC_CALCIUM_ION_CONCENTRATION	GO_REGULATION_OF_CYTOSOLIC_CALCIUM_ION_CONCENTRATION	366	-0.489674	-1.80302	2.48466e-09	9.97475e-08	7.34905e-08	3669	tags=28%, list=12%, signal=25%	3577/55283/728215/10134/845/356/5732/23075/286530/808/2846/2805/80024/57190/84502/4923/729230/801/4644/2828/5729/552/1902/9170/57192/3357/3064/7225/952/5028/596/2280/5294/624/51714/8698/2150/3709/7852/2946/53373/5027/5371/7474/23236/5350/5336/10663/2185/57158/1268/9472/84959/5330/3685/4067/7226/9034/6622/2833/169200/5031/1910/6376/5734/1524/3932/5621/8477/2149/1234/2769/146/5788/10800/2906/5156/1…
GO_RESPONSE_TO_TUMOR_NECROSIS_FACTOR	GO_RESPONSE_TO_TUMOR_NECROSIS_FACTOR	307	-0.510125	-1.84783	2.71722e-09	1.08453e-07	7.99046e-08	3706	tags=32%, list=12%, signal=28%	5713/3735/8764/1540/1116/55072/10594/2937/2678/3037/330/9861/1687/7128/7538/965/3476/6401/6422/7185/9076/3856/5716/1432/3604/114769/5721/9966/11173/841/10616/4050/9447/958/939/2150/51667/678/8754/54469/6772/55914/25999/6846/81792/9491/51330/22900/5698/2185/2625/6362/427/9020/5594/3875/7057/944/677/8741/4790/6351/3987/4217/58191/6358/7133/5699/6376/8792/3373/8531/27242/55504/83483/8742/7114/7132/8…
GO_LATE_ENDOSOME_MEMBRANE	GO_LATE_ENDOSOME_MEMBRANE	133	-0.620472	-2.06262	2.83828e-09	1.12634e-07	8.29849e-08	6337	tags=57%, list=21%, signal=46%	7782/84888/51160/79643/7251/6490/51028/388/55315/309/114885/11342/55353/27065/84946/26276/89853/64089/950/54664/90809/29082/5337/83930/1183/64601/51652/10948/55004/124997/55317/338382/55283/23339/10490/9741/54432/158376/55858/10410/9896/55529/27072/57132/65082/57192/55048/5873/55745/8649/57231/6845/23400/153129/55697/285195/9482/29062/57406/57617/6556/83547/25978/55340/6653/55207/55016/23531/968/…
GO_CELL_JUNCTION_ORGANIZATION	GO_CELL_JUNCTION_ORGANIZATION	293	-0.517267	-1.86415	2.92974e-09	1.15599e-07	8.51694e-08	3766	tags=37%, list=12%, signal=32%	1499/7046/2824/5908/57555/23603/9475/11170/1001/71/5800/3918/57863/1004/8826/998/6422/25930/151306/613/2335/9076/9948/23122/6385/3655/10015/7082/6722/3673/1009/596/389/8650/1500/9647/9922/23396/51762/2150/7094/23136/395/4323/1845/2316/5906/79834/60/387/57493/2185/83660/9448/347/4771/55679/829/26585/5795/1636/10395/94/81671/7057/7042/8861/80139/5796/3915/118/1012/87/7145/3987/84962/6591/11228/1946…
GO_B_CELL_RECEPTOR_SIGNALING_PATHWAY	GO_B_CELL_RECEPTOR_SIGNALING_PATHWAY	58	-0.751267	-2.18535	3.22228e-09	1.26419e-07	9.31415e-08	3331	tags=57%, list=11%, signal=51%	1493/933/57181/974/952/596/11314/123920/9564/5579/89857/5336/4773/5594/4067/26191/5293/973/9404/3932/5583/7462/861/695/150372/5788/100423062/23180/2213/5777/27086/4332/3071
GO_CELL_KILLING	GO_CELL_KILLING	167	-0.594528	-2.03826	3.4682e-09	1.35299e-07	9.96835e-08	3149	tags=28%, list=10%, signal=25%	1776/11334/1511/10125/11035/6813/8417/1398/5873/164/6845/2150/5027/10859/10578/966/3594/57823/6777/634/5551/1512/3575/201294/2217/5272/3133/114836/3902/5819/409/3002/64581/5788/2213/7409/5777/3606/84868/3684/11151/3965/7305/718/4069/3075/8542
GO_CELL_JUNCTION_ASSEMBLY	GO_CELL_JUNCTION_ASSEMBLY	244	-0.53737	-1.91846	4.11005e-09	1.59437e-07	1.17468e-07	3766	tags=37%, list=12%, signal=33%	5908/23603/9475/11170/1001/71/5800/3918/1004/8826/998/6422/151306/613/2335/9076/9948/23122/6385/3655/10015/7082/6722/3673/1009/596/389/1500/9647/23396/7094/23136/395/4323/1845/2316/5906/79834/60/387/57493/2185/83660/9448/347/55679/829/26585/5795/1636/10395/94/81671/7057/8861/80139/5796/3915/1012/87/7145/3987/84962/6591/1946/51564/23616/7408/50848/5583/54751/7414/90952/861/3728/3678/3791/7122/183/…
GO_PRODUCTION_OF_MOLECULAR_MEDIATOR_OF_IMMUNE_RESPONSE	GO_PRODUCTION_OF_MOLECULAR_MEDIATOR_OF_IMMUNE_RESPONSE	206	-0.557228	-1.95755	4.44712e-09	1.7155e-07	1.26392e-07	4139	tags=35%, list=13%, signal=30%	118460/6778/27434/133396/2590/50943/3735/8764/23529/51744/6810/6885/10758/933/23075/90865/6830/202309/1432/729230/200558/958/3554/388325/2150/117854/4683/8482/7474/9466/10859/8915/91543/57506/114548/2625/4292/6556/3586/10039/940/7042/3575/7097/8741/51237/84433/10312/3133/9865/7133/567/3718/10538/5452/684/3598/695/10673/5788/7099/2213/25939/3606/54440/10875/2621/3119/9452/2207/3162/972
GO_POSITIVE_REGULATION_OF_VASCULATURE_DEVELOPMENT	GO_POSITIVE_REGULATION_OF_VASCULATURE_DEVELOPMENT	216	-0.547012	-1.93369	4.66616e-09	1.78999e-07	1.3188e-07	3368	tags=35%, list=11%, signal=31%	4192/3091/100506013/10411/2246/147372/2303/2113/2627/51752/4215/406903/27286/3688/25865/958/1948/2321/494327/4086/26051/7852/5579/7474/5054/5906/2185/3716/5587/26585/3586/634/4846/94/7057/1512/57381/79805/2022/51564/3687/6376/5155/23576/3373/51378/1524/10000/861/3728/8742/57608/3678/3791/7424/8091/7075/2896/7010/10769/8038/947/185/3689/10266/8829/1003/728/718/7048/719/3082/3162/187/1536
GO_COMPLEMENT_ACTIVATION	GO_COMPLEMENT_ACTIVATION	71	-0.713307	-2.16942	4.92927e-09	1.88048e-07	1.38547e-07	1424	tags=24%, list=5%, signal=23%	966/78989/51279/100423062/717/710/715/728/718/719/3075/716/3426/714/712/713/11326
GO_PHOSPHOLIPID_BINDING	GO_PHOSPHOLIPID_BINDING	422	-0.474209	-1.762	5.33946e-09	2.02577e-07	1.49252e-07	5708	tags=43%, list=19%, signal=36%	2159/27131/55876/4976/6711/23541/11021/8904/54477/59339/8301/58488/84251/143425/26750/51028/274/55915/4139/150684/8324/5007/23001/8733/23174/9693/309/310/55968/308/5051/55353/114876/8724/11252/5320/129880/23678/81609/257364/5287/25851/59338/64089/84725/10087/53349/7289/950/80196/9743/91404/9873/114882/7941/79666/5337/23527/51652/4643/57649/27071/7006/6642/146722/2909/144402/221184/8447/51375/5519…
GO_EXTRACELLULAR_STRUCTURE_ORGANIZATION	GO_EXTRACELLULAR_STRUCTURE_ORGANIZATION	371	-0.483719	-1.78129	5.50603e-09	2.07755e-07	1.53067e-07	3142	tags=33%, list=10%, signal=30%	7076/9806/1511/2303/1293/1513/1301/2113/9508/2335/23122/3655/63894/1292/5806/342371/84947/3673/3688/960/80274/6692/2068/826/3682/84695/140766/165/1296/1514/8076/2192/1291/3690/23213/10516/5054/4323/3912/80781/7092/25890/4237/3676/26585/3675/3685/1311/1462/3680/7057/323/7042/56999/84168/4313/7373/1284/3915/3910/4324/8434/1282/169611/8516/7133/2022/5925/3687/2200/1281/5155/10653/3491/8728/3693/5084…
GO_POSITIVE_REGULATION_OF_INTERFERON_GAMMA_PRODUCTION	GO_POSITIVE_REGULATION_OF_INTERFERON_GAMMA_PRODUCTION	62	-0.733672	-2.16691	6.78458e-09	2.54606e-07	1.87585e-07	3029	tags=45%, list=10%, signal=41%	10125/729230/80381/8767/3554/7474/9466/51311/3594/6556/26191/114836/10148/5142/64581/51284/7099/3394/914/29108/3606/3115/54440/84868/3965/916/3113/929
GO_CLATHRIN_COATED_VESICLE_MEMBRANE	GO_CLATHRIN_COATED_VESICLE_MEMBRANE	111	-0.643482	-2.08346	7.16087e-09	2.65897e-07	1.95904e-07	4035	tags=42%, list=13%, signal=37%	9182/3312/154/7018/10618/5868/6456/161/9026/160/54812/1175/2210/554/164/9341/917/83988/6845/92840/3118/7474/1213/3092/6844/8322/4074/3575/8218/9779/1956/162/2535/915/3115/1601/920/2209/3117/3119/8673/348/3123/3113/3122/972/3127
GO_POSITIVE_REGULATION_OF_LEUKOCYTE_CHEMOTAXIS	GO_POSITIVE_REGULATION_OF_LEUKOCYTE_CHEMOTAXIS	87	-0.681776	-2.12417	7.16248e-09	2.65897e-07	1.95904e-07	2856	tags=40%, list=9%, signal=37%	158747/1432/729230/196527/5764/65125/284114/2150/7474/5054/6846/2185/7057/6351/63940/8291/7060/7424/5641/10563/5880/1435/3071/1230/199/6387/6352/1240/3965/728/719/2621/3627/6366/972
GO_REGULATION_OF_MYELOID_LEUKOCYTE_DIFFERENTIATION	GO_REGULATION_OF_MYELOID_LEUKOCYTE_DIFFERENTIATION	118	-0.63076	-2.06562	7.50586e-09	2.77155e-07	2.04198e-07	4653	tags=46%, list=15%, signal=39%	130733/10221/4920/3725/8772/5914/1499/140685/7071/54997/4853/3624/6422/10766/10234/9935/841/2242/537/6988/10859/146433/11025/9770/133308/7030/634/84959/4067/11006/677/56998/169200/4254/4286/632/5925/2200/3635/1021/861/284266/81501/7099/27086/1435/1230/920/7305/3059/54209/2124/972/714
GO_CELLULAR_EXTRAVASATION	GO_CELLULAR_EXTRAVASATION	64	-0.72609	-2.15101	7.57971e-09	2.78393e-07	2.0511e-07	3368	tags=56%, list=11%, signal=50%	4192/1399/683/6401/613/11035/729230/1398/3688/5294/3554/9466/23236/83692/3676/5293/6693/6376/120425/5734/1524/50848/83483/3683/7070/3672/5175/5724/3689/6404/6387/6402/140885/6347/6366/7412
GO_SPECIFIC_GRANULE_MEMBRANE	GO_SPECIFIC_GRANULE_MEMBRANE	90	-0.674182	-2.11488	7.8051e-09	2.85155e-07	2.10092e-07	4101	tags=51%, list=13%, signal=44%	10043/51382/8694/5337/326624/55004/79895/6843/53831/683/8773/55754/158747/4973/196527/57153/138050/8649/6616/966/5906/23601/5787/5795/5329/634/3685/8514/6793/84329/7226/2040/54918/5328/7133/945/5912/3683/3903/22918/3689/3684/719/963/8673/1536
GO_CYTOKINE_RECEPTOR_ACTIVITY	GO_CYTOKINE_RECEPTOR_ACTIVITY	97	-0.658708	-2.09801	7.90421e-09	2.87256e-07	2.1164e-07	3835	tags=41%, list=12%, signal=36%	3556/133396/3577/3560/84818/3455/3601/9180/729230/23765/1438/960/3563/3554/3953/7852/3572/9466/3459/3594/10663/8322/9034/3575/2833/54756/3559/1524/10148/3597/1234/1439/3598/1441/1230/3561/1240/920/3587/972
GO_NEGATIVE_REGULATION_OF_LYMPHOCYTE_ACTIVATION	GO_NEGATIVE_REGULATION_OF_LYMPHOCYTE_ACTIVATION	150	-0.5946	-2.00706	7.95569e-09	2.87613e-07	2.11903e-07	5227	tags=51%, list=17%, signal=43%	3142/5320/56940/7292/3077/8654/3566/339390/64844/2268/57045/5573/3620/3149/8651/9306/50943/3624/8764/441478/4192/1493/9655/7128/6422/84174/55824/6385/29126/25807/10385/57162/941/11314/3659/25793/84695/374403/10859/1845/3586/10288/634/10039/4067/26191/7940/80380/942/6693/55024/23240/5074/3559/3718/558/64092/3635/3902/27242/64115/861/5621/2615/10457/695/79626/2213/10461/5777/4332/84868/10875/3965/7…
GO_REGULATION_OF_ANTIGEN_PROCESSING_AND_PRESENTATION	GO_REGULATION_OF_ANTIGEN_PROCESSING_AND_PRESENTATION	20	-0.901551	-2.13534	8.30066e-09	2.98521e-07	2.1994e-07	1236	tags=65%, list=4%, signal=62%	6556/10288/7057/3111/55080/968/2213/29108/7454/10875/54209/6366/972
GO_CYTOSOLIC_RIBOSOME	GO_CYTOSOLIC_RIBOSOME	104	0.618866	2.17338	8.67464e-09	3.10354e-07	2.28659e-07	4313	tags=62%, list=14%, signal=53%	25873/6188/6168/6227/220717/6234/6194/6152/6230/6202/6169/11224/93144/6209/6167/6135/6130/6164/6165/6201/6232/6142/6139/6144/6207/6181/6171/6218/6222/6160/6136/6146/6175/6228/6176/553117/6132/10399/6157/6166/6206/6193/6204/1939/6128/6133/6134/9349/6229/6205/6235/6137/23521/6233/6155/6122/6203/6143/6141/6123/6156/6124/6210/6129
GO_VESICLE_ORGANIZATION	GO_VESICLE_ORGANIZATION	329	-0.49822	-1.81895	9.21004e-09	3.27811e-07	2.4152e-07	6475	tags=47%, list=21%, signal=37%	6399/8907/90411/23023/6891/51160/149371/10228/79643/8301/143425/553115/7251/6490/51028/84286/84313/1130/282991/64400/23325/9527/63915/8546/55353/5798/2901/8724/23176/7405/55647/26276/257364/2157/51361/10483/6890/51552/5861/950/8675/59349/54734/8775/84376/22870/4218/23355/29082/10484/8878/64601/51652/55004/5048/338382/51534/23603/5119/26258/6843/8447/6810/80208/89781/79363/1759/356/23339/10490/646…
GO_REGULATION_OF_MYELOID_LEUKOCYTE_MEDIATED_IMMUNITY	GO_REGULATION_OF_MYELOID_LEUKOCYTE_MEDIATED_IMMUNITY	53	-0.754137	-2.19014	9.41422e-09	3.3336e-07	2.45608e-07	3554	tags=55%, list=12%, signal=48%	6810/1776/613/729230/6813/30817/11314/6845/2150/2242/57506/57102/4067/9846/201294/3133/3598/695/2213/8832/5880/5724/3689/3684/3965/718/8673/2207/3162
GO_MEMBRANE_FUSION	GO_MEMBRANE_FUSION	149	-0.597527	-2.01577	1.04168e-08	3.66981e-07	2.70379e-07	5406	tags=49%, list=18%, signal=41%	9527/310/55968/137886/10059/2901/165324/23176/7405/55647/26276/6890/8675/54734/8775/4218/23355/64601/51652/338382/6843/8447/6810/80208/79363/22999/23339/10490/10282/201475/8773/9554/8417/27072/6892/9847/11261/2773/4905/9342/9341/23673/5104/80124/9135/51762/6845/6809/7852/9482/53407/9392/6616/25801/57617/54809/6844/10815/10533/80183/51479/6622/25978/8291/5819/1234/81501/8692/7075/858/11151/920/2621
GO_NEGATIVE_REGULATION_OF_SECRETION	GO_NEGATIVE_REGULATION_OF_SECRETION	232	-0.53992	-1.91757	1.22482e-08	4.29308e-07	3.16299e-07	3766	tags=31%, list=12%, signal=27%	5908/5781/50943/3624/933/100/7128/90865/6422/10333/613/2335/5978/693175/5008/729230/18/114769/3745/94121/10385/5028/23208/554/11314/1312/9341/2150/5530/64285/2771/5371/9466/10859/131450/5906/91543/51311/22900/114548/1268/3586/634/26191/55691/6622/4345/285381/114899/55024/7133/6376/5734/27242/2615/2149/7114/7132/3598/2213/947/8832/284297/3965/5552/2621/8673/348/3162/972/2633
GO_POSITIVE_REGULATION_OF_ERK1_AND_ERK2_CASCADE	GO_POSITIVE_REGULATION_OF_ERK1_AND_ERK2_CASCADE	206	-0.549185	-1.92929	1.35456e-08	4.71728e-07	3.47553e-07	4537	tags=37%, list=15%, signal=32%	406913/6357/4851/27020/3725/5154/1236/8837/799/10347/5908/5781/2263/4853/3735/7786/1116/10253/100506013/1399/10125/3357/8767/5028/960/25865/388325/408/2150/537/8482/2771/8685/56034/6846/5906/1880/2185/6362/26191/6351/5031/6358/6376/8792/5155/2324/409/1956/2149/10457/3791/5788/5156/7099/5159/65009/7010/29108/6355/10268/152007/1490/1230/8829/84868/6352/3965/728/920/54209/2621/6347/1436/6366/348/972
GO_REGULATION_OF_T_CELL_MIGRATION	GO_REGULATION_OF_T_CELL_MIGRATION	44	-0.781145	-2.1954	1.3595e-08	4.71728e-07	3.47553e-07	3636	tags=59%, list=12%, signal=52%	8764/58515/1399/11035/729230/1398/65125/284114/7474/9466/6846/131450/387/83692/3676/347/4345/6693/81704/10563/29108/199/6387/6352/3627/6366
GO_REGULATION_OF_EXOCYTOSIS	GO_REGULATION_OF_EXOCYTOSIS	216	-0.53926	-1.90628	1.49496e-08	5.16135e-07	3.8027e-07	5986	tags=44%, list=19%, signal=36%	143425/7251/9367/3134/3356/23011/8499/7447/23621/63908/5170/10059/22930/2901/10890/8573/488/6850/3566/2241/2268/4851/8775/5865/4218/2332/5908/5898/320/6843/8447/6810/5868/120892/79363/22999/84961/808/84932/201475/613/5978/23122/6385/729230/6813/30817/3745/9162/9545/94121/10015/64780/5873/5028/23208/4905/11314/57586/164/51762/6845/2150/2242/23400/537/1731/2771/5579/57617/5906/6844/10815/1268/57102…
GO_POSITIVE_REGULATION_OF_SECRETION	GO_POSITIVE_REGULATION_OF_SECRETION	429	-0.465726	-1.73136	1.53165e-08	5.2372e-07	3.85859e-07	3742	tags=28%, list=12%, signal=25%	5781/57555/3624/3735/8764/51744/8447/84818/6810/5868/120892/58515/4192/3091/51768/9619/90865/965/26253/84932/10125/5617/25930/4923/23122/65018/5008/1432/6385/18/3745/9545/29126/5208/94121/6453/10015/23765/552/3357/5873/8767/952/5028/9447/164/51714/6279/2752/5481/51762/408/6845/2150/55737/23400/537/117854/8754/2771/55763/5027/7474/3459/55204/51311/57506/22900/114548/7096/2625/23601/1268/4155/3586/…
GO_TRANSPORT_VESICLE	GO_TRANSPORT_VESICLE	399	-0.470574	-1.74231	1.5321e-08	5.2372e-07	3.85859e-07	6240	tags=42%, list=20%, signal=34%	23385/11021/10228/102/51138/376267/8301/3136/3479/143425/553115/9367/3134/274/538/10945/64418/118426/23621/633/9522/84958/80763/57120/9527/63915/11276/351/5664/10059/5798/23176/10890/80331/55784/142684/117248/51324/10483/3482/51014/51552/26503/11161/3120/5861/1359/4135/59349/5865/4218/261729/23335/6645/9182/79666/81565/57799/1183/10484/8269/84937/10618/26258/10226/5663/7425/9900/320/388662/627/68…
GO_CYTOKINE_RECEPTOR_BINDING	GO_CYTOKINE_RECEPTOR_BINDING	282	-0.510782	-1.84387	1.56391e-08	5.3196e-07	3.9193e-07	4529	tags=30%, list=15%, signal=26%	6357/92609/83729/338376/10818/8837/2921/8772/7046/4591/3556/199731/146722/3624/2885/23529/356/5617/7185/64750/10116/5008/51135/729230/51752/9966/6374/841/2280/4050/8200/3572/4615/3690/51192/6772/9392/6846/146433/9577/3594/2625/3716/7049/6362/26585/3586/200734/4908/161742/9034/7042/944/8741/6351/4254/58191/6358/1946/2022/6376/1489/10148/8742/3678/10019/7424/10673/10563/4283/7837/65997/6386/29108/6…
GO_LYSOSOMAL_LUMEN	GO_LYSOSOMAL_LUMEN	95	-0.652484	-2.0685	1.7367e-08	5.87839e-07	4.33099e-07	4960	tags=62%, list=16%, signal=52%	9672/4669/8635/2629/4758/2548/410/950/2588/8029/3312/196463/10855/356/53/4969/411/1513/4125/6383/6385/6448/5660/3073/10437/2719/8722/23400/1514/1509/3423/5476/3074/427/54749/3425/1462/2760/2720/3988/23324/2581/1200/4126/6382/3373/1634/1508/5641/3920/5159/2799/4060/10577/2517/6948/1520/972/11081
GO_REGULATION_OF_CELL_SUBSTRATE_ADHESION	GO_REGULATION_OF_CELL_SUBSTRATE_ADHESION	204	-0.545216	-1.91226	1.95679e-08	6.59103e-07	4.85604e-07	3701	tags=40%, list=12%, signal=35%	23603/9475/11170/136227/4192/5800/3037/4811/27185/8826/9806/1399/253725/683/998/6422/2335/23122/50488/6385/3655/1398/5764/596/57091/3956/9647/395/2192/5054/4323/1845/2316/79834/387/25890/2185/9448/347/4771/9723/55679/26585/5795/8322/3675/10395/94/7057/8861/201294/1012/6695/5328/3987/1946/5921/6376/3491/1021/3728/3678/3791/182/133584/4739/7070/7010/2042/5880/1435/10085/1842/90102/151887/8829/916/2…
GO_TISSUE_REMODELING	GO_TISSUE_REMODELING	172	-0.567878	-1.95701	1.9893e-08	6.66802e-07	4.91277e-07	4009	tags=41%, list=13%, signal=36%	1499/9842/154/7018/4853/9475/4192/3091/7128/7076/2303/1513/6422/54849/613/729230/9545/54567/5764/952/8200/3516/537/3953/5530/3690/5027/7421/4323/9770/2185/26585/634/1636/5166/84959/4846/94/4313/3988/29887/169200/10312/4286/632/1200/8792/558/2324/7060/3635/1956/284266/54/2149/10457/81501/2034/182/183/115908/84870/10461/1901/7052/1471/5880/3606/2702/857/1436
GO_REGULATION_OF_LYMPHOCYTE_MEDIATED_IMMUNITY	GO_REGULATION_OF_LYMPHOCYTE_MEDIATED_IMMUNITY	146	-0.593519	-1.99254	2.06757e-08	6.89689e-07	5.08139e-07	5139	tags=42%, list=17%, signal=35%	56940/7292/3077/56253/5817/339390/81545/2208/4068/118460/8772/6778/50943/23529/6885/10125/6830/11035/729230/8417/1398/200558/958/164/3554/5027/9466/10859/91543/114548/3594/2625/4292/6777/3586/634/10039/940/3575/8741/2217/5272/3133/114836/7133/567/3902/5819/409/695/5788/2213/7409/5777/3606/7454/54440/84868/3965/718/2207
GO_PEPTIDE_BINDING	GO_PEPTIDE_BINDING	288	-0.50946	-1.83982	2.23894e-08	7.43265e-07	5.47612e-07	2526	tags=22%, list=8%, signal=21%	51752/552/57486/90/5830/3673/6892/4804/2048/5481/2028/51645/3953/5530/2946/84570/8685/9445/9577/7096/8322/10288/1889/4881/323/7042/7097/1910/3133/1200/6653/54103/4257/5621/5468/886/23428/7099/2213/290/10268/1471/10203/3689/10266/3115/64167/30835/3684/30061/54209/3117/4481/3119/9452/4311/348/3123/3113/929/3122/972/3127/712
GO_REGULATION_OF_T_CELL_DIFFERENTIATION	GO_REGULATION_OF_T_CELL_DIFFERENTIATION	139	-0.589829	-1.97807	2.47297e-08	8.17028e-07	6.01958e-07	5314	tags=47%, list=17%, signal=39%	8546/814/2177/3142/6363/11221/7292/6850/3566/3600/56603/7535/6654/79576/29102/5914/57178/8651/50943/1540/441478/4192/1493/100/9655/10125/257101/729230/10385/8876/8767/1209/941/3659/939/84695/6935/387/114548/4773/3594/2625/6777/10288/940/11006/3575/942/3111/84433/23240/3559/3718/639/3902/64115/861/5788/914/3071/3606/54440/10875/3965/7048/972
GO_REGULATION_OF_BLOOD_PRESSURE	GO_REGULATION_OF_BLOOD_PRESSURE	182	-0.558063	-1.93401	2.55886e-08	8.41376e-07	6.19897e-07	2778	tags=28%, list=9%, signal=26%	4923/170690/18/51752/552/11188/554/585/10699/2028/83988/2150/1066/5742/387/1268/1636/1889/4846/4881/94/7026/1910/59342/10159/5155/23576/2982/50848/6446/2149/56670/7424/146/5468/183/7168/947/185/5724/10266/64167/2702/2621/5973/1909/4311/3162/3043/10631/59
GO_VACUOLAR_TRANSPORT	GO_VACUOLAR_TRANSPORT	141	-0.595625	-1.99091	2.60742e-08	8.5328e-07	6.28668e-07	6105	tags=55%, list=20%, signal=44%	79643/23274/7251/51028/274/57724/84313/388/1130/64400/54832/8546/55187/81609/51361/4734/64089/3482/950/54664/84376/23484/757/3312/29082/10042/154/64601/151636/66008/51652/338382/5119/55681/55275/8031/120892/23339/10490/9648/201475/23295/411/22879/65018/63894/27072/57132/65082/55048/4534/138050/5660/2580/164/84315/51172/6845/55737/64145/9482/9392/57617/245972/55297/83547/51479/9114/4074/25978/6653…
GO_PROTEIN_POLYMERIZATION	GO_PROTEIN_POLYMERIZATION	272	-0.508206	-1.82785	2.65248e-08	8.63934e-07	6.36517e-07	5899	tags=40%, list=19%, signal=33%	22919/274/57482/148170/1739/10094/3383/57175/4133/89848/28988/10109/114791/9168/10059/402/79998/2017/2241/120/51734/4733/11078/7013/22921/9873/55604/4204/1236/89795/2764/81565/29082/51652/10435/10677/2885/79585/11170/845/832/9087/29767/23116/8936/79649/10565/55845/5756/253725/23406/23122/65018/11075/9026/8976/5216/10096/25802/10810/136319/1627/57606/585/51429/10095/54551/830/50810/10093/10097/224…
GO_MITOCHONDRIAL_PROTEIN_COMPLEX	GO_MITOCHONDRIAL_PROTEIN_COMPLEX	250	0.469071	1.83611	2.78992e-08	9.04433e-07	6.66355e-07	6542	tags=43%, list=21%, signal=34%	56901/440567/5163/1339/26517/4715/7388/84419/55139/790955/51642/4725/4726/64975/513/401505/4713/100128525/7386/6182/51116/54460/219927/23203/10440/90871/6389/29093/63875/4712/4707/54539/64928/516/64978/9551/55052/79590/64979/126328/27089/64951/54543/26519/51025/4722/26589/9804/51253/4705/64969/4710/521/10105/140823/539/9556/7416/125988/65003/5442/26521/64960/374291/6150/29103/617/84701/4580/64981…
GO_TOLL_LIKE_RECEPTOR_SIGNALING_PATHWAY	GO_TOLL_LIKE_RECEPTOR_SIGNALING_PATHWAY	147	-0.583964	-1.96196	2.95225e-08	9.52583e-07	7.01831e-07	3711	tags=37%, list=12%, signal=33%	338382/146722/6885/7316/10454/55198/29110/26060/330/7128/57590/1513/10333/51135/9867/22841/57162/4214/7867/57142/8767/841/11314/6279/3659/388325/2150/1514/9684/4615/7321/8915/91543/51311/7096/4067/26191/7097/9865/409/695/1508/5641/51284/7099/23180/118788/6280/3689/84868/3684/23643/857/1520/929
GO_SECOND_MESSENGER_MEDIATED_SIGNALING	GO_SECOND_MESSENGER_MEDIATED_SIGNALING	440	-0.462444	-1.72135	3.13667e-08	1.00738e-06	7.42205e-07	5026	tags=34%, list=16%, signal=29%	488/55784/11123/5733/6850/23564/1238/10846/5744/1760/1609/147/5592/10149/3084/5573/775/7535/1756/5534/1236/5311/201191/799/8844/154/22859/2931/3577/5598/23284/10134/845/120892/58515/5732/84687/933/100/375346/10411/808/23295/683/6401/1827/2776/57190/84174/84502/729230/30817/801/4644/196/552/1902/57192/196883/5562/3357/3064/5164/11261/113/2280/2977/64784/11214/5138/8698/83988/3709/7852/5530/481/234…
GO_ENDOTHELIAL_CELL_MIGRATION	GO_ENDOTHELIAL_CELL_MIGRATION	252	-0.519236	-1.86049	3.57876e-08	1.14404e-06	8.42892e-07	2423	tags=29%, list=8%, signal=27%	4215/54567/6722/406903/5764/27286/3688/25865/958/1948/2752/7041/9564/9353/3690/55333/7474/8828/387/2185/2625/5587/5797/26585/634/4846/161742/94/5829/7057/56999/1012/7026/29775/57381/4233/23129/51564/4223/5155/2324/23616/51378/10000/22846/1634/6776/3728/79812/2876/8742/57608/7114/3791/7424/5641/5468/8613/10563/183/7857/2896/7010/10769/5175/4627/27086/2191/3689/8829/161198/348/3162
GO_REGULATION_OF_LEUKOCYTE_DEGRANULATION	GO_REGULATION_OF_LEUKOCYTE_DEGRANULATION	44	-0.772806	-2.17197	3.6919e-08	1.17477e-06	8.65533e-07	2893	tags=57%, list=9%, signal=52%	613/729230/6813/30817/11314/164/6845/2150/2242/57102/634/4067/9846/201294/3598/2213/8832/5880/5724/3689/3684/3965/8673/2207/3162
GO_PROTEIN_DEPHOSPHORYLATION	GO_PROTEIN_DEPHOSPHORYLATION	319	-0.488252	-1.77407	3.85728e-08	1.2189e-06	8.98041e-07	6015	tags=45%, list=20%, signal=36%	221692/3958/8732/9258/6093/23291/147699/5494/5728/1739/55370/8897/23399/116224/11156/121665/1843/5798/56940/11221/23523/5509/5780/23035/11123/392617/9562/2629/23141/994/1760/1844/10776/92609/5529/90673/128853/5534/22870/5528/65979/54949/8446/8493/7803/51657/8073/51231/27071/5781/1849/259282/9475/5523/80824/10454/151742/9107/5800/54961/5504/84687/23075/145553/808/64077/57181/3476/54434/25930/15198…
GO_COATED_VESICLE_MEMBRANE	GO_COATED_VESICLE_MEMBRANE	175	-0.559518	-1.93585	3.86587e-08	1.2189e-06	8.98041e-07	4695	tags=38%, list=15%, signal=33%	10483/3482/51014/3120/950/4920/59349/147007/9182/3312/154/10484/7018/10618/5868/10490/6456/161/9554/9026/26958/160/22937/10972/54812/1175/2210/554/164/9341/917/203547/149111/83988/6845/92840/3118/7474/1213/3092/966/11196/6844/8322/4074/3575/8218/9779/3133/567/1956/162/2535/915/3115/1601/920/2209/3117/3119/8673/348/3123/3113/3122/972/3127
GO_NEGATIVE_REGULATION_OF_CYTOKINE_SECRETION	GO_NEGATIVE_REGULATION_OF_CYTOKINE_SECRETION	74	-0.692571	-2.10078	4.70793e-08	1.47765e-06	1.08868e-06	3226	tags=42%, list=10%, signal=38%	7128/10333/2335/693175/114769/10385/23208/2150/5371/9466/10859/131450/51311/22900/114548/3586/26191/4345/114899/55024/6376/5734/27242/2615/7114/2213/947/284297/5552/2621/2633
GO_MHC_CLASS_II_PROTEIN_COMPLEX	GO_MHC_CLASS_II_PROTEIN_COMPLEX	14	-0.935542	-2.06769	5.51237e-08	1.7223e-06	1.26894e-06	1617	tags=86%, list=5%, signal=81%	3118/3111/3115/3109/3117/3119/3108/3123/3113/3122/972/3127
GO_RESPONSE_TO_INTERLEUKIN_1	GO_RESPONSE_TO_INTERLEUKIN_1	204	-0.538063	-1.88717	5.70237e-08	1.77364e-06	1.30676e-06	6137	tags=40%, list=20%, signal=32%	5711/257397/10010/9590/1147/23291/7314/5595/7189/5683/3383/10197/6348/23118/351/6363/7850/6714/5686/5720/1535/5600/6357/3656/8878/5696/3556/5713/6885/1116/7316/10454/3091/3037/9861/3476/6880/6401/6422/2113/8945/5716/51135/5721/11173/4215/57162/8767/952/958/3554/2729/9100/4615/5603/6846/81792/9491/23236/5698/6362/6622/4790/6351/6358/5699/6376/8792/3373/3176/8692/7035/29108/6355/2635/6352/3965/2634…
GO_DETOXIFICATION_OF_INORGANIC_COMPOUND	GO_DETOXIFICATION_OF_INORGANIC_COMPOUND	17	0.907023	2.24689	5.98371e-08	1.8528e-06	1.36508e-06	1181	tags=59%, list=4%, signal=57%	4499/4495/4501/4494/4493/4504/4502/4496/4489/11315
GO_RUFFLE	GO_RUFFLE	173	-0.56147	-1.93596	6.09277e-08	1.87815e-06	1.38376e-06	3978	tags=39%, list=13%, signal=34%	8844/10347/54997/23603/11170/5868/10253/55198/9107/84687/26060/121512/8826/81848/5756/9265/57403/23122/6282/30817/9026/4644/23550/4534/9847/3688/51429/23396/388325/7094/23526/9564/3690/64419/51177/387/378/51330/526/152273/83660/4771/5795/55785/23191/3685/10395/221472/9260/87/64411/822/5921/64092/1021/57608/51474/3678/2059/23022/7168/4627/5420/2191/199/3936/5341
GO_REGULATION_OF_PROTEIN_POLYMERIZATION	GO_REGULATION_OF_PROTEIN_POLYMERIZATION	215	-0.534062	-1.88787	6.18908e-08	1.89936e-06	1.39938e-06	6285	tags=46%, list=20%, signal=37%	6711/11013/253260/10787/29766/25/22919/274/57482/148170/1739/10094/3383/57175/4133/89848/28988/10109/9168/402/79998/2017/2241/120/4733/11078/7013/9873/55604/4204/1236/89795/2764/10435/10677/2885/832/9087/29767/23116/8936/10565/55845/5756/253725/23406/65018/11075/9026/8976/5216/10096/25802/136319/1627/57606/585/51429/10095/54551/830/10093/10097/2242/9353/25999/256949/387/29098/64857/2185/829/23191…
GO_CHEMOKINE_RECEPTOR_BINDING	GO_CHEMOKINE_RECEPTOR_BINDING	65	-0.702675	-2.0884	6.33471e-08	1.93545e-06	1.42597e-06	1552	tags=31%, list=5%, signal=29%	729230/6374/51192/6772/6846/6362/9034/6351/58191/6358/6376/10563/4283/6355/6373/6387/6352/6347/3627/6366
GO_PLATELET_DEGRANULATION	GO_PLATELET_DEGRANULATION	127	-0.606949	-2.004	6.41751e-08	1.95211e-06	1.43825e-06	3492	tags=39%, list=11%, signal=34%	1675/7018/1521/3959/51368/10490/7076/54495/2335/139322/9948/6813/801/94121/5660/2153/7094/7078/22915/3690/5054/2316/4067/7057/7042/3481/10916/87/6414/5155/54863/9749/7414/5265/7114/7424/7123/3920/7450/710/5175/5341/5552/83706/2621/3082/2207/2162/3671
GO_CCR_CHEMOKINE_RECEPTOR_BINDING	GO_CCR_CHEMOKINE_RECEPTOR_BINDING	42	-0.774578	-2.16283	6.45516e-08	1.95495e-06	1.44034e-06	1550	tags=31%, list=5%, signal=29%	729230/6772/6846/6362/9034/6351/6358/6376/10563/6355/6352/6347/6366
GO_CHEMOKINE_PRODUCTION	GO_CHEMOKINE_PRODUCTION	88	-0.654742	-2.04515	6.69007e-08	2.01724e-06	1.48624e-06	3438	tags=41%, list=11%, signal=36%	58515/3091/9655/90865/11334/693175/79594/8767/6279/2150/7474/55914/57506/347/4155/3586/7097/114899/6591/2532/64581/51284/7099/29108/27086/6280/199/3606/84868/3965/54209/140885/1436/3162/972/10631
GO_REGULATION_OF_CALCIUM_ION_TRANSPORT	GO_REGULATION_OF_CALCIUM_ION_TRANSPORT	255	-0.513729	-1.84058	6.93874e-08	2.08313e-06	1.53478e-06	3380	tags=28%, list=11%, signal=25%	7439/6588/375346/57165/808/80024/57190/84502/4923/10008/801/4644/3064/246329/7225/596/2280/5294/7852/481/51669/2946/2771/5027/2539/5371/10859/27075/387/5350/5336/2185/57158/9472/9454/10288/84959/4067/4846/6622/6351/5031/7466/6376/945/5155/8291/409/5621/2149/5142/2669/183/4283/5999/7070/5159/1193/8832/10268/5777/51393/6373/1230/6387/6352/11151/920/6347/3627/857/187
GO_POSITIVE_REGULATION_OF_PHAGOCYTOSIS	GO_POSITIVE_REGULATION_OF_PHAGOCYTOSIS	66	-0.697684	-2.08233	7.04569e-08	2.10608e-06	1.55169e-06	3870	tags=52%, list=13%, signal=45%	10347/146722/3560/55198/613/3601/196527/5806/5873/3673/55423/4240/11031/2150/5906/6556/5795/3685/1794/64581/5468/5788/717/2213/10461/29108/3071/3561/718/54209/2621/140885/6347/2207
GO_REGULATION_OF_CELLULAR_COMPONENT_SIZE	GO_REGULATION_OF_CELLULAR_COMPONENT_SIZE	366	-0.469412	-1.72841	7.45268e-08	2.21813e-06	1.63425e-06	6285	tags=44%, list=20%, signal=35%	6711/11013/253260/10787/659/4897/11034/29766/8301/25/7349/1185/274/538/57482/23011/148170/5728/1739/10094/56262/2803/1072/3383/57175/1874/4133/310/89848/28988/10109/358/9168/3611/10505/6259/2017/2241/8799/23038/120/11078/10500/23499/24142/10512/9873/55604/51334/5865/57611/1236/64218/91584/2764/134430/81565/80031/10435/5048/10677/57468/6405/2885/2909/627/5868/832/22902/9087/29767/23075/27185/8936/…
GO_GLYCOSAMINOGLYCAN_BINDING	GO_GLYCOSAMINOGLYCAN_BINDING	231	-0.518005	-1.83914	7.62015e-08	2.25825e-06	1.6638e-06	3431	tags=32%, list=11%, signal=29%	11096/4192/3918/7705/9806/2246/1511/6422/1301/9508/2335/30817/6448/5764/960/5104/170689/2135/84570/9353/23213/8828/145864/114548/25890/1809/7049/1311/1462/53834/7057/7097/7058/9289/7130/2022/2200/3491/7060/1634/5621/10457/2252/8692/3730/5788/7123/133584/50509/10563/83716/2799/3512/84870/6355/55959/6373/1842/1490/151887/8829/51816/10894/6402/54209/6649/7048/4053/3075/3627/348/23166/10631/1833
GO_VACUOLE_ORGANIZATION	GO_VACUOLE_ORGANIZATION	163	-0.567203	-1.9363	8.35215e-08	2.4646e-06	1.81583e-06	5905	tags=55%, list=19%, signal=44%	84286/64422/440738/80317/1130/8897/64400/55968/9637/137886/55353/22930/8396/165324/55647/5305/4669/2629/5287/2548/51361/51715/23232/51552/11345/5861/950/23130/54664/171024/54734/84376/147007/9531/29082/64601/55004/338382/5663/79837/5868/80208/89781/120892/340061/79142/53/411/8406/4124/9821/55858/9896/65018/285180/9554/256471/27072/65082/4534/23710/8131/57533/51100/3257/23673/4647/29978/11337/5117…
GO_NATURAL_KILLER_CELL_ACTIVATION	GO_NATURAL_KILLER_CELL_ACTIVATION	83	-0.668767	-2.06743	8.40901e-08	2.47082e-06	1.82041e-06	3559	tags=35%, list=12%, signal=31%	51744/2000/11334/10125/257101/25807/5873/841/164/6845/388552/57823/6777/26191/5293/201294/3133/9760/558/639/5788/10461/914/3689/3606/84868/11151/7305/2621
GO_RESPONSE_TO_TRANSFORMING_GROWTH_FACTOR_BETA	GO_RESPONSE_TO_TRANSFORMING_GROWTH_FACTOR_BETA	245	-0.519143	-1.85295	8.86967e-08	2.59513e-06	1.912e-06	4539	tags=39%, list=15%, signal=34%	23592/57045/642658/8483/3725/128853/8837/51741/2033/7046/283149/63976/27122/2263/5598/9475/6885/23089/7316/10454/55198/26060/1399/2805/6422/64750/8287/9076/11171/79674/463/1398/4052/124857/90/8200/51701/50515/54778/5138/4086/7041/678/8754/6935/58533/8239/5371/7474/9392/163126/387/64838/7049/3675/94/5829/7057/7042/80139/677/1284/5796/3987/8516/5139/2022/25878/2200/2530/94031/1281/1524/3693/409/508…
GO_INTERLEUKIN_2_PRODUCTION	GO_INTERLEUKIN_2_PRODUCTION	64	-0.70268	-2.08165	8.95683e-08	2.60957e-06	1.92264e-06	3835	tags=53%, list=12%, signal=47%	3556/50943/6885/7128/7538/729230/8767/941/25865/2625/6556/6777/9454/940/919/942/84433/51564/5074/3902/861/5621/5142/64581/5788/947/3606/54440/84868/920/916/2207/2633/11326
GO_PROCESS_UTILIZING_AUTOPHAGIC_MECHANISM	GO_PROCESS_UTILIZING_AUTOPHAGIC_MECHANISM	497	-0.442281	-1.65727	1.0068e-07	2.921e-06	2.15209e-06	5939	tags=42%, list=19%, signal=35%	7251/10548/6093/10206/51028/55294/5595/57724/64422/440738/84313/23265/140710/80317/90427/23001/8897/10558/54832/23118/84219/310/55968/9637/23032/55187/137886/10059/22930/8396/9559/6714/165324/7405/56993/207063/79443/79735/5305/10241/2017/7009/2629/5287/25851/8925/4734/3691/10325/51715/26249/53349/23232/11345/5861/23130/823/171024/1263/84861/54734/5571/4218/55201/51382/7957/2033/3312/9842/9531/290…
GO_POSITIVE_REGULATION_OF_EPITHELIAL_CELL_MIGRATION	GO_POSITIVE_REGULATION_OF_EPITHELIAL_CELL_MIGRATION	164	-0.563378	-1.92792	1.05126e-07	3.03721e-06	2.23771e-06	3347	tags=36%, list=11%, signal=32%	3091/23473/3037/2246/147372/2303/2113/23122/5216/4215/406903/57142/3673/27286/25865/8766/958/9647/9922/9564/8754/3690/7474/8828/5336/2185/2625/5587/9448/3675/4846/7057/7042/1512/57381/4233/51564/5155/3373/2324/51378/10000/6776/57608/7114/3791/7424/2252/5641/8613/183/2896/7010/10769/27086/152007/8829/7048/3162
GO_ENDOSOMAL_TRANSPORT	GO_ENDOSOMAL_TRANSPORT	227	-0.521111	-1.84811	1.07755e-07	3.1002e-06	2.28412e-06	6474	tags=51%, list=21%, signal=41%	9043/23023/27131/51160/11021/10228/79643/8301/23274/7251/51028/9367/7314/57724/84313/1130/8934/282991/23325/9527/8546/57182/55610/55353/27065/10059/9559/10890/404636/79735/56850/81609/392/89853/257364/400/26000/51552/23163/8675/54520/9905/55773/23484/4218/757/10043/9182/29082/8878/64601/22836/23527/51652/55004/51209/6642/55317/338382/51534/23603/5119/7316/55275/120892/51699/23339/10490/10254/1114…
GO_POSITIVE_REGULATION_OF_NF_KAPPAB_TRANSCRIPTION_FACTOR_ACTIVITY	GO_POSITIVE_REGULATION_OF_NF_KAPPAB_TRANSCRIPTION_FACTOR_ACTIVITY	148	-0.577093	-1.94184	1.18571e-07	3.39722e-06	2.50295e-06	6278	tags=52%, list=20%, signal=42%	959/367/257397/4057/60401/10206/1147/7314/56919/7189/84851/7188/10475/3383/121268/23118/351/8717/2241/3656/4791/8837/4591/3556/10935/338382/6885/2319/55072/7316/9575/10454/54386/7185/10333/9830/11035/114769/23085/85363/136319/55223/8767/10616/58484/25865/9447/958/6279/83696/5579/4615/7474/8915/114548/5587/847/26585/7097/4790/84433/4919/6376/8792/1524/3845/5583/695/183/7099/29108/10346/6280/3689/3…
GO_REGULATION_OF_CALCIUM_MEDIATED_SIGNALING	GO_REGULATION_OF_CALCIUM_MEDIATED_SIGNALING	97	-0.636013	-2.02573	1.22327e-07	3.49036e-06	2.57158e-06	4285	tags=46%, list=14%, signal=40%	3084/7535/1756/5311/5598/845/120892/58515/933/100/375346/808/683/1827/57190/84174/84502/801/4644/3064/5164/11261/2280/2946/374403/5350/2185/2274/57158/9472/9454/51643/10231/1012/6351/5031/5621/29995/1193/1240/5341/920/54209/916/2633
GO_FC_RECEPTOR_MEDIATED_STIMULATORY_SIGNALING_PATHWAY	GO_FC_RECEPTOR_MEDIATED_STIMULATORY_SIGNALING_PATHWAY	84	-0.665585	-2.06394	1.24925e-07	3.54982e-06	2.61539e-06	3637	tags=43%, list=12%, signal=38%	2885/71/55198/26060/55845/998/8976/10096/1398/63916/10095/917/10093/5359/10097/5906/60/5336/64005/3984/5795/23191/5594/4067/919/5580/5788/3055/2213/7409/3071/7454/2209/2212/2207/2214
GO_CELLULAR_DEFENSE_RESPONSE	GO_CELLULAR_DEFENSE_RESPONSE	52	-0.728206	-2.09971	1.30601e-07	3.69591e-06	2.72302e-06	3472	tags=44%, list=11%, signal=39%	3959/7716/729230/3688/8915/10578/3822/2185/23601/10288/5551/10871/6693/10312/1524/4688/1234/4283/653361/4332/728/7305/23643
GO_T_CELL_ACTIVATION_INVOLVED_IN_IMMUNE_RESPONSE	GO_T_CELL_ACTIVATION_INVOLVED_IN_IMMUNE_RESPONSE	105	-0.617392	-1.99494	1.57277e-07	4.43264e-06	3.26582e-06	6401	tags=54%, list=21%, signal=43%	84807/3458/975/4179/26022/3958/30009/538/3662/3383/161882/3142/6363/7292/3566/338376/602/64218/5914/6778/5971/50943/5663/4192/9655/26253/440275/5873/8767/941/84695/8320/2150/10859/1880/114548/3594/2625/6556/634/942/6693/114836/3718/5734/10538/3683/2213/27086/54518/3606/3109/84868/3936/10875/3965/2207
GO_REGULATION_OF_RECEPTOR_SIGNALING_PATHWAY_VIA_STAT	GO_REGULATION_OF_RECEPTOR_SIGNALING_PATHWAY_VIA_STAT	142	-0.575755	-1.92387	1.67018e-07	4.67199e-06	3.44216e-06	4629	tags=29%, list=15%, signal=25%	3600/4851/338376/23568/602/8651/133396/9021/23529/231/5617/5008/83666/11314/958/51701/54625/3572/9466/2185/4771/3280/3586/4067/3575/7428/3718/1489/54741/2149/7132/10019/5788/183/5175/3606/6352/3059/3587/857/1436
GO_POSITIVE_REGULATION_OF_ESTABLISHMENT_OF_PROTEIN_LOCALIZATION	GO_POSITIVE_REGULATION_OF_ESTABLISHMENT_OF_PROTEIN_LOCALIZATION	457	-0.441773	-1.64538	1.67123e-07	4.67199e-06	3.44216e-06	5205	tags=34%, list=17%, signal=29%	10874/6363/85480/10059/6714/10575/7292/56253/6850/79971/2746/3566/7534/2268/5600/2219/10055/79567/55781/4947/1263/10626/153241/5534/8626/79899/8660/9531/9777/2931/3556/57555/3735/5663/8764/54471/51744/8447/84818/6810/10134/89781/55072/22902/120892/58515/4192/3091/51768/9619/10411/90865/965/10425/26253/998/10125/25930/9662/55754/65018/5008/1432/18/9695/3745/29126/5208/94121/161291/7332/23765/5562/…
GO_EPITHELIAL_CELL_PROLIFERATION	GO_EPITHELIAL_CELL_PROLIFERATION	424	-0.452775	-1.68445	1.70656e-07	4.75154e-06	3.50078e-06	4193	tags=31%, list=14%, signal=27%	10818/8626/8837/51092/6778/4781/1499/7046/2683/2263/4853/5663/4893/5828/1001/79084/441478/4192/3091/3037/100506013/7128/7538/2246/9500/998/5617/6422/8945/9076/93986/11171/5080/10765/26277/54567/3357/10468/84280/51804/406903/57599/5764/57142/25865/4804/8200/6495/1948/2321/2719/2752/26051/1296/8854/3690/55333/6772/7474/221477/7421/10247/23213/8828/4323/3912/2138/2625/5587/7049/5797/3676/92/55679/32…
GO_REGULATION_OF_DNA_BINDING_TRANSCRIPTION_FACTOR_ACTIVITY	GO_REGULATION_OF_DNA_BINDING_TRANSCRIPTION_FACTOR_ACTIVITY	428	-0.456825	-1.69651	1.73823e-07	4.82027e-06	3.55141e-06	6278	tags=41%, list=20%, signal=33%	959/23373/10293/367/1856/407032/28996/257397/7874/83737/4921/4057/6872/60401/222487/10206/1147/7314/5595/5728/56919/51360/7189/11331/150684/407016/7158/84851/7188/10475/3383/121268/23118/2177/351/5629/7292/8717/8887/197358/6850/149951/4294/23678/2241/5600/4040/10221/3656/4791/23376/5607/3725/4794/5311/8837/2033/1499/5602/4591/3556/10935/50943/338382/283629/51684/406929/1540/6885/2319/55072/7316/9…
GO_EARLY_ENDOSOME_MEMBRANE	GO_EARLY_ENDOSOME_MEMBRANE	148	-0.57314	-1.92854	1.93737e-07	5.35101e-06	3.94244e-06	5176	tags=47%, list=17%, signal=40%	27065/8724/56850/26276/79971/81609/64089/51552/4040/926/23163/93380/4952/79666/1183/151636/10347/79803/124997/6642/5663/55283/5868/55198/10490/2047/26060/10254/387680/253725/5869/57537/55858/9896/29126/8417/23317/26088/220972/2210/8630/23673/11031/9135/5878/10479/64145/55697/6643/56674/58533/5371/25999/29062/10079/221472/54918/3133/6653/124460/567/55016/1956/10457/56937/30844/79689/2209/8673/857
GO_AMIDE_BINDING	GO_AMIDE_BINDING	348	-0.471953	-1.72911	2.01349e-07	5.53909e-06	4.08101e-06	2526	tags=20%, list=8%, signal=19%	51752/552/57486/90/5830/5660/3673/6892/4804/2048/3155/5481/2028/51645/3953/5530/2946/6342/84570/8685/25999/9445/9577/7096/8322/10288/1889/4881/323/7042/7097/1910/3133/1200/6653/54103/4257/5621/5468/886/5360/23428/7099/2213/290/10268/1471/10203/3689/10266/3115/64167/30835/3684/30061/54209/3117/4481/3119/9452/4311/348/3123/3113/929/2350/3122/972/3127/712
GO_CORECEPTOR_ACTIVITY	GO_CORECEPTOR_ACTIVITY	45	-0.745518	-2.10441	2.04432e-07	5.6016e-06	4.12707e-06	2528	tags=56%, list=8%, signal=51%	56963/3688/941/4804/285704/7852/5754/3690/10663/7049/3676/92/3685/940/942/8434/4919/5819/1234/925/10268/10266/8829/920/23643
GO_POSITIVE_REGULATION_OF_PROTEIN_KINASE_B_SIGNALING	GO_POSITIVE_REGULATION_OF_PROTEIN_KINASE_B_SIGNALING	174	-0.547844	-1.89283	2.21042e-07	6.03277e-06	4.44474e-06	4537	tags=37%, list=15%, signal=32%	406913/29851/3084/5154/114882/10818/1236/85453/8660/2250/7046/799/5781/2263/2885/406929/391/1116/10253/10855/10565/2246/65018/5008/6453/57142/3688/941/5294/3092/2625/5795/940/7057/5293/942/3481/4254/4233/2022/6376/558/5155/1524/409/3932/1956/8644/2876/23533/2252/5156/5159/7010/7409/10268/118788/5880/3606/56917/3059/2621/3082/6366
GO_DENDRITIC_CELL_DIFFERENTIATION	GO_DENDRITIC_CELL_DIFFERENTIATION	41	-0.770644	-2.13576	2.33447e-07	6.34626e-06	4.67571e-06	5717	tags=76%, list=19%, signal=62%	3662/7189/814/6363/4055/55509/64343/1236/140685/5971/4853/10202/5663/116071/3516/2150/10859/10288/4067/7226/558/10538/81501/2213/3965/6688/54209/7048/2621/55365/28959
GO_DEPHOSPHORYLATION	GO_DEPHOSPHORYLATION	476	-0.437136	-1.63379	2.35805e-07	6.38524e-06	4.70443e-06	5162	tags=37%, list=17%, signal=31%	5798/6714/56940/11221/23523/5509/5780/23035/11123/392617/9562/2629/23141/994/9665/81537/1760/3612/1844/53349/64943/10776/92609/5529/8483/328/4952/90809/64748/10421/90673/128853/5534/25819/22870/5528/65979/9663/54949/8446/8493/7803/51657/8073/51231/27071/124997/5781/1741/1849/259282/79178/9475/5523/80824/10454/151742/9107/5800/79624/8226/8821/54961/5504/84687/23075/23293/145553/8826/808/64077/53/5…
GO_GUANYL_NUCLEOTIDE_BINDING	GO_GUANYL_NUCLEOTIDE_BINDING	396	-0.455891	-1.68912	2.4217e-07	6.52149e-06	4.80481e-06	6319	tags=43%, list=21%, signal=34%	4976/989/203068/64121/29925/11021/151011/79705/84340/2643/376267/2935/22931/8732/9258/2774/9367/28511/9343/23011/55915/388/8934/121268/309/84617/9363/4081/51143/26284/10672/10059/23176/10890/8654/402/55647/142684/373/2746/10846/400/5106/10325/51715/9077/51552/4733/5861/5592/85476/744/54734/116988/6447/5865/26225/54509/387751/4218/84790/377/9364/5148/57799/9630/22836/326624/51209/5908/1612/5898/33…
GO_REGULATION_OF_ANTIGEN_RECEPTOR_MEDIATED_SIGNALING_PATHWAY	GO_REGULATION_OF_ANTIGEN_RECEPTOR_MEDIATED_SIGNALING_PATHWAY	62	-0.700069	-2.06766	2.4322e-07	6.52149e-06	4.80481e-06	3524	tags=48%, list=11%, signal=43%	1540/933/100/57181/10385/25865/11314/123920/5579/1845/8915/5795/634/4067/26191/11006/5074/9404/5819/3932/5583/861/5621/150372/5788/7070/2213/5777/27086/2633
GO_CYTOSOLIC_TRANSPORT	GO_CYTOSOLIC_TRANSPORT	159	-0.562065	-1.91548	2.4367e-07	6.52149e-06	4.80481e-06	6204	tags=52%, list=20%, signal=41%	2013/55638/10228/9367/23011/5595/10749/8934/64400/54832/4133/9527/8724/9559/6714/404636/79735/400/51361/90196/64089/26000/51552/8675/84376/9905/55773/22836/51652/51209/124997/6642/9980/338382/79585/5868/55275/120892/51699/10490/387680/9648/253725/25930/8729/84910/23317/160/25938/23085/4478/26088/2580/57533/29934/164/9341/54551/4642/10097/55737/7813/64145/144717/6643/58533/9482/374403/1066/1213/29…
GO_POSITIVE_REGULATION_OF_SUPRAMOLECULAR_FIBER_ORGANIZATION	GO_POSITIVE_REGULATION_OF_SUPRAMOLECULAR_FIBER_ORGANIZATION	200	-0.53298	-1.86603	2.56075e-07	6.82702e-06	5.02991e-06	5899	tags=46%, list=19%, signal=37%	22919/274/57482/148170/1739/10094/1072/3383/57175/89848/10109/351/5629/11346/50507/402/6683/79998/2017/2241/79933/4733/7013/171024/9873/55604/4204/1236/89795/2764/7046/10435/5663/2885/9475/23116/23075/8936/10411/55845/253725/998/6422/9948/6385/11075/9026/8976/5216/10096/25802/1902/57606/389/51429/10095/54551/9647/10093/10097/2150/2242/2316/387/2185/4771/3984/23191/5829/9535/4233/5925/6376/348110/…
GO_NEGATIVE_REGULATION_OF_RESPONSE_TO_BIOTIC_STIMULUS	GO_NEGATIVE_REGULATION_OF_RESPONSE_TO_BIOTIC_STIMULUS	96	-0.622686	-1.97791	2.70556e-07	7.18535e-06	5.29392e-06	3815	tags=33%, list=12%, signal=29%	22933/79671/7353/253943/7128/114132/79594/114769/84166/1398/54625/7105/10859/22900/79132/634/5272/3133/3559/409/3428/5468/9111/2896/710/56833/25939/84868/10875/5654/3965/11326
GO_POSITIVE_REGULATION_OF_PEPTIDYL_TYROSINE_PHOSPHORYLATION	GO_POSITIVE_REGULATION_OF_PEPTIDYL_TYROSINE_PHOSPHORYLATION	191	-0.535511	-1.86636	3.28626e-07	8.6941e-06	6.40552e-06	3820	tags=34%, list=12%, signal=30%	133396/7006/5781/9021/1741/8764/9094/627/23529/8826/5008/83666/5062/90/8767/941/960/5770/57091/958/54625/3572/3690/9466/2185/26585/5795/3280/84632/1636/4067/4908/3481/4254/55024/1946/5155/7060/51378/409/1489/5621/1272/7132/3678/2252/5788/30844/183/4739/653361/5175/3606/8829/6352/920/2209/3059/54209/2621/3082/916/1436/972
GO_NATURAL_KILLER_CELL_MEDIATED_IMMUNITY	GO_NATURAL_KILLER_CELL_MEDIATED_IMMUNITY	64	-0.690558	-2.04574	3.3775e-07	8.9014e-06	6.55824e-06	2483	tags=36%, list=8%, signal=33%	1398/5873/164/6845/10859/3822/57823/6777/634/201294/5272/3133/114836/3902/5819/409/3002/7409/5777/3606/84868/11151/3965
GO_VIRAL_GENOME_REPLICATION	GO_VIRAL_GENOME_REPLICATION	125	-0.593647	-1.95761	3.425e-07	8.99226e-06	6.62519e-06	6098	tags=49%, list=20%, signal=39%	27336/4057/51495/164668/24138/7155/8934/10475/5586/1487/5629/140564/55337/60489/104/3434/156/4851/5297/2332/9636/9475/5868/10581/128637/998/10410/9582/440275/201626/596/7342/1488/23272/4938/5481/5359/6041/117854/27350/91543/57506/10663/55196/2040/940/3429/6590/4774/84875/4599/4939/3428/684/8519/8091/6355/30835/6352/2621/6347
GO_AZUROPHIL_GRANULE_MEMBRANE	GO_AZUROPHIL_GRANULE_MEMBRANE	56	-0.700333	-2.03598	3.48416e-07	9.11293e-06	6.7141e-06	4339	tags=55%, list=14%, signal=48%	84061/10043/326624/2683/55004/5908/5663/55754/9545/8876/8895/23317/5660/4718/9342/527/25798/5878/6845/2040/54918/4126/4257/684/150372/968/3920/2357/11010/719/8673
GO_LYSOSOME_LOCALIZATION	GO_LYSOSOME_LOCALIZATION	72	-0.67619	-2.05631	3.57436e-07	9.31357e-06	6.86192e-06	4937	tags=58%, list=16%, signal=49%	6850/26276/3566/2241/2268/54664/4135/90809/9842/81565/55004/79803/10125/8773/54849/6813/30817/94121/65082/11314/5294/6845/2242/57102/4067/9846/5293/201294/284021/7942/55207/54785/7462/3598/695/4627/8832/5880/3965/8673/2207/3162
GO_AZUROPHIL_GRANULE_LUMEN	GO_AZUROPHIL_GRANULE_LUMEN	91	-0.637874	-1.9987	3.77183e-07	9.79116e-06	7.2138e-06	3065	tags=46%, list=10%, signal=42%	410/55860/23593/2588/671/2444/10493/1511/411/5834/4125/1727/93100/9798/10097/23526/2519/25801/5476/3074/387921/5594/55313/8804/175/2760/2720/201294/5580/6036/2512/58485/2799/2896/6386/29108/10577/4332/51816/2517/718/4069
GO_PHOSPHATIDYLINOSITOL_PHOSPHATE_BINDING	GO_PHOSPHATIDYLINOSITOL_PHOSPHATE_BINDING	162	-0.551236	-1.88368	3.95329e-07	1.02238e-05	7.53253e-06	6403	tags=47%, list=21%, signal=37%	27131/55876/11021/54477/59339/8301/143425/51028/55915/4139/150684/8324/5007/55353/8724/129880/81609/25851/59338/84725/10087/53349/7289/80196/9743/91404/9873/114882/23527/27071/79685/1687/8826/5756/3759/253725/9265/8729/285180/9026/5216/284110/115548/55041/57231/112574/23400/55763/53373/3092/3784/23503/27236/55204/23236/57158/64005/80183/51479/9846/11344/221472/23612/79958/64411/124460/654817/6548…
GO_VASCULAR_PROCESS_IN_CIRCULATORY_SYSTEM	GO_VASCULAR_PROCESS_IN_CIRCULATORY_SYSTEM	170	-0.543316	-1.87137	4.00514e-07	1.03192e-05	7.60284e-06	2520	tags=27%, list=8%, signal=25%	2730/552/3357/952/5028/554/624/5138/2150/2729/9353/3269/387/5797/5795/9732/634/1636/1311/1889/4846/4881/56998/27345/1910/5139/59342/23576/2982/1956/2876/2149/146/183/3672/7010/185/5724/10266/2702/1003/1909/857/348/3162/59
GO_ATP_METABOLIC_PROCESS	GO_ATP_METABOLIC_PROCESS	289	0.425016	1.70178	4.29466e-07	1.1024e-05	8.12212e-06	3419	tags=26%, list=11%, signal=23%	230/2026/7157/5214/440567/3939/2023/54541/5209/3099/1339/5230/5210/2821/3303/5211/2597/4715/7388/56975/205/226/790955/406992/26471/4725/4625/4726/5223/513/195827/4713/7386/11315/79085/23225/3304/2987/93974/2584/29789/55022/7167/6389/84275/204/983/1346/4712/4707/54539/114789/516/9551/30968/84300/525/126328/27089/2027/1348/9759/6472/9818/4722/4705/388753/4710/521/10105/1350/539/5315/11182/11164
GO_CHEMOKINE_ACTIVITY	GO_CHEMOKINE_ACTIVITY	47	-0.744923	-2.11068	4.35142e-07	1.11283e-05	8.19899e-06	1552	tags=34%, list=5%, signal=32%	51192/6846/6362/6351/58191/6358/6376/10563/4283/6355/6373/6387/6352/6347/3627/6366
GO_NEGATIVE_REGULATION_OF_LEUKOCYTE_MEDIATED_IMMUNITY	GO_NEGATIVE_REGULATION_OF_LEUKOCYTE_MEDIATED_IMMUNITY	49	-0.733145	-2.09886	4.36806e-07	1.11297e-05	8.19998e-06	2893	tags=43%, list=9%, signal=39%	613/729230/1398/11314/10859/634/10039/3575/5272/3133/3718/409/684/3598/5788/2213/8832/5777/84868/3965/3162
GO_LYSOSOMAL_TRANSPORT	GO_LYSOSOMAL_TRANSPORT	104	-0.612352	-1.97387	4.4435e-07	1.12803e-05	8.31093e-06	6062	tags=58%, list=20%, signal=46%	23274/7251/274/57724/388/1130/64400/8546/81609/51361/4734/64089/3482/950/54664/84376/3312/10042/154/64601/151636/66008/51652/338382/55681/55275/8031/120892/23339/9648/201475/23295/411/65018/63894/27072/65082/4534/138050/5660/2580/164/51172/6845/55737/64145/9482/9392/57617/55297/83547/51479/4074/25978/6653/79158/22906/3920/2896/6272
GO_REGULATION_OF_CALCIUM_ION_TRANSPORT_INTO_CYTOSOL	GO_REGULATION_OF_CALCIUM_ION_TRANSPORT_INTO_CYTOSOL	98	-0.619087	-1.9758	4.69199e-07	1.18675e-05	8.74354e-06	3120	tags=35%, list=10%, signal=31%	808/57190/84502/4923/801/4644/3064/596/2280/2946/5027/5371/5350/2185/57158/9472/84959/4067/6622/5031/6376/5621/2149/4283/7070/1193/10268/5777/6373/11151/920/3627/857/187
GO_CELL_ADHESION_MOLECULE_BINDING	GO_CELL_ADHESION_MOLECULE_BINDING	499	-0.427227	-1.6004	5.11264e-07	1.28842e-05	9.49266e-06	4017	tags=28%, list=13%, signal=25%	3312/1499/3417/9531/7223/22859/9636/6642/5781/57555/10226/5663/1001/832/54505/11096/5800/23075/22854/1004/8826/2246/1399/10848/5756/85456/2335/11329/6282/3655/5216/5062/23085/7082/23348/4478/90/1627/10611/5764/57142/11188/3673/1009/3688/5770/51100/55357/8650/4240/9798/51429/1500/8745/7094/4854/9294/8754/8482/6643/7529/3690/6772/57496/10516/4323/2316/3912/26011/83872/5797/3676/55742/829/5787/5795/…
GO_POSITIVE_REGULATION_OF_INTERLEUKIN_6_PRODUCTION	GO_POSITIVE_REGULATION_OF_INTERLEUKIN_6_PRODUCTION	95	-0.620437	-1.96691	5.27851e-07	1.32539e-05	9.76499e-06	3835	tags=43%, list=12%, signal=38%	351/85480/7292/400709/1535/6850/55773/3556/5781/338382/84818/58515/90865/10333/8767/388325/2150/55122/4615/5027/7474/5603/51311/57506/7096/4155/10288/64135/7097/2149/64581/8692/51284/7099/29108/5724/199/3965/7305/2207/972
GO_SYNAPSE_ORGANIZATION	GO_SYNAPSE_ORGANIZATION	414	-0.444078	-1.64691	5.41213e-07	1.35401e-05	9.9759e-06	3889	tags=32%, list=13%, signal=28%	26037/56850/6259/392617/56126/2017/57633/1760/4734/7534/831/7402/3084/27020/400916/4204/84628/1605/64218/1499/22859/3556/56130/51104/5048/57555/23768/116442/1741/6405/5663/627/23284/5913/71/120892/7162/5800/2047/1140/22854/27185/56125/9806/1399/54434/23654/998/79414/5978/65981/23024/1432/1134/58504/8976/4644/5216/10810/6453/1627/51804/10611/5764/9254/27286/2048/6495/1948/1488/10097/55737/10479/10…
GO_POSITIVE_REGULATION_OF_ADAPTIVE_IMMUNE_RESPONSE	GO_POSITIVE_REGULATION_OF_ADAPTIVE_IMMUNE_RESPONSE	103	-0.605079	-1.94371	5.60413e-07	1.39699e-05	1.02925e-05	5227	tags=46%, list=17%, signal=38%	3142/6363/7292/3077/5817/81545/2208/118460/8772/6778/50943/23529/6885/100/9655/729230/29126/8417/440275/8767/941/958/3554/3572/5027/9466/91543/114548/3594/2625/4292/6556/940/8741/2217/3133/567/5819/695/10673/5788/29108/3606/54440/920/718/2207
GO_REGULATION_OF_SYMBIOSIS_ENCOMPASSING_MUTUALISM_THROUGH_PARASITISM	GO_REGULATION_OF_SYMBIOSIS_ENCOMPASSING_MUTUALISM_THROUGH_PARASITISM	224	-0.510872	-1.80947	5.63363e-07	1.39929e-05	1.03095e-05	6012	tags=42%, list=20%, signal=34%	4057/51495/164668/7251/24138/10206/7155/55770/3838/23265/1072/10475/6348/7469/5586/8724/5629/140564/2959/55337/60489/104/406919/3434/3482/2219/4851/3725/2332/2033/91392/5430/51652/9636/10581/7538/6829/128637/9830/8547/10410/5978/6737/9582/5806/85363/440275/55223/201626/6827/596/23272/4938/3956/5481/5359/2150/5431/7852/6041/117854/29969/6772/5371/2519/27350/91543/57506/3685/55196/2040/940/3429/659…
GO_CYTOSOLIC_CALCIUM_ION_TRANSPORT	GO_CYTOSOLIC_CALCIUM_ION_TRANSPORT	180	-0.536049	-1.85532	5.76599e-07	1.42703e-05	1.05139e-05	4474	tags=33%, list=15%, signal=29%	91689/775/3954/1756/1236/5311/799/55283/728215/845/356/808/80024/57190/84502/4923/801/4644/57192/3357/3064/596/2280/3709/2946/53373/5027/5371/23236/5350/5336/2185/57158/9472/84959/5330/4067/7226/6622/5031/6376/3932/5621/2149/1234/5788/2906/4283/7070/1193/10268/5777/6373/1490/11151/920/3627/857/6366/187
GO_CELL_CELL_JUNCTION	GO_CELL_CELL_JUNCTION	489	-0.430608	-1.61209	5.8158e-07	1.43422e-05	1.05668e-05	4236	tags=30%, list=14%, signal=27%	7535/4810/1803/10818/1605/5311/1499/7046/79827/7223/2683/22933/4643/199731/5908/23768/1741/2885/9900/23284/1001/2319/23268/231/84687/57863/1004/11149/8826/57165/5756/85456/3759/998/9267/84952/8773/9076/9265/3856/9948/79652/6282/3655/10096/1674/10015/25932/7082/57477/137075/260425/1627/57826/10611/10076/7225/1009/3688/51248/340348/1500/9223/23384/6809/23136/5530/5754/481/5239/3690/5027/2316/54800/…
GO_ALPHA_BETA_T_CELL_ACTIVATION	GO_ALPHA_BETA_T_CELL_ACTIVATION	136	-0.564677	-1.88438	5.88169e-07	1.44286e-05	1.06305e-05	5418	tags=50%, list=18%, signal=41%	161882/8546/3142/6363/7292/3077/6850/3566/3600/57045/7535/602/2529/79576/64218/5914/6778/8651/5971/50943/8764/2000/100/9655/257101/729230/29126/8767/941/596/11314/3659/84695/8320/10808/6304/10859/91543/1880/387/114548/3594/2625/940/944/942/6693/10312/64926/3133/114836/1794/3718/5734/639/64115/861/10538/10148/50856/5788/27086/3071/3606/54440/3965/7048/916
GO_REACTIVE_OXYGEN_SPECIES_METABOLIC_PROCESS	GO_REACTIVE_OXYGEN_SPECIES_METABOLIC_PROCESS	278	-0.480714	-1.73488	5.89265e-07	1.44286e-05	1.06305e-05	3823	tags=31%, list=12%, signal=27%	2308/22933/9263/10935/23530/2885/9475/3042/120892/3091/11334/683/10333/113277/613/11035/27244/215/693175/65018/8729/1432/83667/5806/5873/2773/596/51167/57103/2537/2150/2771/5027/2539/10516/1728/387/378/2185/847/1647/3586/5166/1497/4846/7057/6622/7097/5580/5155/23576/3491/1524/654817/4688/1956/654816/8644/2876/54/64581/5446/183/7099/5159/7837/653361/4689/947/7409/185/375387/5880/1490/3039/3689/199…
GO_CLATHRIN_COATED_ENDOCYTIC_VESICLE_MEMBRANE	GO_CLATHRIN_COATED_ENDOCYTIC_VESICLE_MEMBRANE	38	-0.77418	-2.11546	6.32302e-07	1.54277e-05	1.13666e-05	2482	tags=50%, list=8%, signal=46%	160/1175/2210/3118/7474/1213/8322/9779/2535/3115/2209/3117/3119/348/3123/3113/3122/972/3127
GO_INTERLEUKIN_1_BETA_PRODUCTION	GO_INTERLEUKIN_1_BETA_PRODUCTION	100	-0.61828	-1.98192	6.35399e-07	1.54487e-05	1.13821e-05	3226	tags=36%, list=10%, signal=32%	7128/10333/113277/114769/8767/841/58484/9447/2150/5027/5371/7474/51311/22900/114548/19/6376/945/1524/409/3428/54/2149/56670/64581/22861/7099/29108/834/27086/4332/3965/115362/7305/54209/140885
GO_MHC_PROTEIN_COMPLEX_BINDING	GO_MHC_PROTEIN_COMPLEX_BINDING	24	-0.837214	-2.07229	6.62082e-07	1.6041e-05	1.18184e-05	2127	tags=54%, list=7%, signal=50%	311/481/10859/3822/10288/3111/55080/925/3109/3108/3123/3122/972
GO_NEGATIVE_REGULATION_OF_LEUKOCYTE_MEDIATED_CYTOTOXICITY	GO_NEGATIVE_REGULATION_OF_LEUKOCYTE_MEDIATED_CYTOTOXICITY	18	-0.873846	-2.01901	6.75169e-07	1.63009e-05	1.20099e-05	2483	tags=61%, list=8%, signal=56%	1398/10859/634/3575/5272/3133/409/5788/2213/84868/3965
GO_REGULATION_OF_PHAGOCYTOSIS	GO_REGULATION_OF_PHAGOCYTOSIS	93	-0.630505	-1.99192	6.7812e-07	1.6315e-05	1.20204e-05	3870	tags=44%, list=13%, signal=39%	10347/146722/3560/55198/26060/613/3601/196527/55529/5806/5873/3673/23208/11314/55423/4240/11031/2150/5906/6556/5795/3685/7097/1794/8291/64581/5468/5788/717/3055/2213/10461/29108/3071/3561/718/54209/2621/140885/6347/2207
GO_REGULATION_OF_MYELOID_CELL_DIFFERENTIATION	GO_REGULATION_OF_MYELOID_CELL_DIFFERENTIATION	249	-0.504995	-1.80683	6.81464e-07	1.63386e-05	1.20377e-05	4773	tags=33%, list=16%, signal=28%	4850/4778/130733/51621/10221/4920/3149/3725/23543/8772/5914/91/2033/1499/140685/7071/8850/54997/9636/338382/4853/3624/23112/3091/7538/6422/55170/2113/10766/1432/8365/10234/9935/841/2242/537/5579/6772/6988/10859/146433/11025/9770/2185/92/133308/7030/6777/634/84959/4067/7057/11006/8861/677/56998/169200/4254/4286/632/5925/2200/3635/1021/861/284266/81501/1441/182/7099/10398/27086/1435/3071/1230/6688/…
GO_PHAGOCYTIC_VESICLE_MEMBRANE	GO_PHAGOCYTIC_VESICLE_MEMBRANE	73	-0.666511	-2.02603	7.27468e-07	1.73812e-05	1.28059e-05	5131	tags=59%, list=17%, signal=49%	10890/55647/1535/2889/6890/51715/4952/90809/54734/4218/51209/338382/6810/5868/55198/10333/8773/57403/9554/55529/57192/6892/527/9341/11031/51762/6845/245972/7096/8992/6556/83547/84329/9114/7097/10312/3133/567/3920/5880/11151/8673/1536
GO_REGULATION_OF_RAS_PROTEIN_SIGNAL_TRANSDUCTION	GO_REGULATION_OF_RAS_PROTEIN_SIGNAL_TRANSDUCTION	237	-0.501716	-1.78742	7.37251e-07	1.75503e-05	1.29304e-05	4952	tags=42%, list=16%, signal=36%	10276/27334/117178/440073/8216/143872/2151/9138/25959/2889/79933/26053/64283/4851/3084/26269/6654/157285/8660/8878/5863/199731/4853/2885/2909/23268/10253/23229/9459/121512/286530/10565/81848/7204/1399/2846/10125/6655/9267/613/9265/23636/10252/8729/9162/57221/6453/83892/2828/23550/8036/1398/57480/1902/3688/2048/80243/11214/9922/408/2150/56990/7126/57493/64857/152273/9448/55103/55785/3675/4067/1039…
GO_NUCLEAR_TRANSCRIBED_MRNA_CATABOLIC_PROCESS	GO_NUCLEAR_TRANSCRIBED_MRNA_CATABOLIC_PROCESS	207	0.469139	1.80495	7.39628e-07	1.75503e-05	1.29304e-05	4313	tags=37%, list=14%, signal=32%	25873/6188/6168/6227/6234/6194/6152/6230/6202/6169/11224/6209/6167/6135/6130/6164/51690/65110/6165/6201/6232/6142/6139/6144/6207/6181/6171/6218/6222/6160/6136/9125/11044/6146/6175/6228/25804/55795/6176/6132/6157/6206/5394/6193/6204/23404/6128/80149/6133/6134/9349/6229/5393/6205/6235/51010/28960/6137/4116/23521/6233/6155/6122/6203/6143/472/11340/6141/6156/26019/6124/22849/129563/6210/27257/1797/61…
GO_NEGATIVE_REGULATION_OF_PHOSPHORYLATION	GO_NEGATIVE_REGULATION_OF_PHOSPHORYLATION	453	-0.431271	-1.60482	7.87699e-07	1.86269e-05	1.37237e-05	5242	tags=37%, list=17%, signal=31%	1843/55584/27250/56940/11221/3611/91862/55364/399473/51548/5465/104/2629/23141/324/2889/6423/10636/1844/1609/4040/10221/10114/5573/3725/1756/1605/868/5528/79899/8660/2764/8651/5187/51231/8850/2308/54997/22933/10935/199731/5048/7249/23603/9021/23530/3624/1849/5663/406929/1540/80824/10253/120892/54431/51527/9655/7128/54386/81848/808/1399/3476/6422/2776/11171/5716/23636/5080/65018/11329/10252/801/28…
GO_REGULATION_OF_VIRAL_LIFE_CYCLE	GO_REGULATION_OF_VIRAL_LIFE_CYCLE	148	-0.55559	-1.86948	8.10322e-07	1.90965e-05	1.40696e-05	6012	tags=45%, list=20%, signal=37%	4057/51495/164668/7251/24138/10206/7155/3838/10475/5586/8724/5629/140564/55337/60489/104/406919/3434/2219/4851/2332/91392/51652/9636/10581/128637/8547/10410/6737/9582/5806/85363/440275/55223/201626/596/23272/4938/3956/5481/5359/6041/117854/5371/27350/91543/57506/55196/2040/940/3429/6590/25978/84875/4599/5819/4939/3428/684/8519/8091/6355/858/6352/3965/920/972
GO_B_CELL_PROLIFERATION	GO_B_CELL_PROLIFERATION	95	-0.614814	-1.94908	8.21163e-07	1.92862e-05	1.42094e-05	3573	tags=39%, list=12%, signal=35%	23529/1493/933/100/57181/683/202309/196/57162/952/596/11314/958/1880/4773/3586/4067/22806/4064/3575/51237/84433/5580/973/5074/3635/27242/695/10673/5788/7099/2213/4332/3071/54440/7305/972
GO_ACTIN_CYTOSKELETON_REORGANIZATION	GO_ACTIN_CYTOSKELETON_REORGANIZATION	100	-0.613796	-1.96755	8.40692e-07	1.96779e-05	1.4498e-05	2120	tags=34%, list=7%, signal=32%	5770/57091/2242/221981/9564/5754/9294/2316/387/2185/9723/55742/4908/7226/84168/64098/9535/50848/90952/8477/2252/3055/2059/5156/4739/55971/7010/4627/1901/8829/5341/3059/1436/397
GO_POSITIVE_REGULATION_OF_TUMOR_NECROSIS_FACTOR_SUPERFAMILY_CYTOKINE_PRODUCTION	GO_POSITIVE_REGULATION_OF_TUMOR_NECROSIS_FACTOR_SUPERFAMILY_CYTOKINE_PRODUCTION	87	-0.63792	-1.98753	8.4425e-07	1.96944e-05	1.45102e-05	1539	tags=29%, list=5%, signal=27%	7474/3459/57506/7096/5795/7057/64135/7097/942/6693/3133/64581/5788/7099/914/29108/5724/54440/84868/3965/7305/23643/2207/929/1536
GO_RENAL_SYSTEM_PROCESS	GO_RENAL_SYSTEM_PROCESS	118	-0.591419	-1.93679	8.53401e-07	1.98096e-05	1.45951e-05	3810	tags=37%, list=12%, signal=33%	4643/4883/231/5800/3037/613/22841/552/196883/5660/596/554/113/1312/8766/10699/2150/2771/23213/3784/5576/387/3675/4881/10916/1910/7466/5155/6446/8644/2149/56670/221395/8692/5641/5567/183/3512/947/185/55959/2702/2621/3043
GO_IMMUNOGLOBULIN_BINDING	GO_IMMUNOGLOBULIN_BINDING	24	-0.835345	-2.06767	8.54927e-07	1.98096e-05	1.45951e-05	869	tags=46%, list=3%, signal=45%	2210/2217/9103/7450/3512/2213/920/2209/2212/2207/2214
GO_POSITIVE_REGULATION_OF_LYMPHOCYTE_MIGRATION	GO_POSITIVE_REGULATION_OF_LYMPHOCYTE_MIGRATION	38	-0.769915	-2.10381	8.68777e-07	2.00632e-05	1.47819e-05	2033	tags=58%, list=7%, signal=54%	8772/8764/58515/729230/65125/284114/7474/6846/387/2185/83692/3676/6693/6351/81704/10563/29108/199/6387/6352/3627/6366
GO_CARBOHYDRATE_DERIVATIVE_CATABOLIC_PROCESS	GO_CARBOHYDRATE_DERIVATIVE_CATABOLIC_PROCESS	188	-0.525504	-1.82708	8.74367e-07	2.0125e-05	1.48274e-05	5103	tags=43%, list=17%, signal=36%	8654/140564/9672/4669/22875/60489/2629/23583/10846/4758/2592/2588/5150/132789/2931/23417/201595/26270/10855/100/4969/411/4907/6383/215/170685/6385/9695/9582/23171/6448/138050/51071/5660/51005/11261/960/272/55741/3073/55577/2719/131870/5138/1486/2519/3423/27350/81792/27115/3074/3425/1462/313/1890/56999/2760/2720/4668/2581/5580/4126/6382/3373/978/55190/1634/5142/8692/2799/4060/1471/1806/80896/25939…
GO_NEGATIVE_REGULATION_OF_CELL_ADHESION	GO_NEGATIVE_REGULATION_OF_CELL_ADHESION	284	-0.487233	-1.75891	9.19351e-07	2.10901e-05	1.55385e-05	3742	tags=35%, list=12%, signal=31%	5781/50943/5362/23603/5598/8764/406929/11170/441478/4192/5800/1493/23075/9655/23654/23122/55824/6385/18/29126/80709/10385/57162/140706/941/11314/65125/8763/3659/84695/3956/9647/395/2192/10859/5054/4323/1845/6494/387/9448/347/4771/9723/4155/8322/3586/10288/634/84959/10395/94/26191/7057/80380/80139/942/1012/6693/6695/5580/23240/23129/6591/1946/5921/10154/5074/3559/6376/3718/10653/9404/3902/27242/64…
GO_POSITIVE_REGULATION_OF_CYTOKINE_SECRETION	GO_POSITIVE_REGULATION_OF_CYTOKINE_SECRETION	139	-0.554502	-1.8596	9.23928e-07	2.11249e-05	1.55641e-05	3666	tags=38%, list=12%, signal=34%	3735/8764/51744/84818/120892/58515/4192/90865/965/26253/10125/5008/1432/29126/23765/3357/8767/9447/2150/117854/5027/7474/3459/51311/57506/22900/114548/7096/2625/23601/4155/3586/26191/64135/7097/114899/6653/5734/2149/192683/8692/22861/7099/914/947/29108/834/199/84868/3965/1436/929/10631
GO_BLOOD_MICROPARTICLE	GO_BLOOD_MICROPARTICLE	115	-0.589197	-1.91695	9.28756e-07	2.11652e-05	1.55938e-05	1411	tags=17%, list=5%, signal=17%	60/2040/2022/183/3512/710/6386/3039/715/718/3075/8542/716/348/3040/3043/714/2162/713/72
GO_TRANSFORMING_GROWTH_FACTOR_BETA_RECEPTOR_SIGNALING_PATHWAY	GO_TRANSFORMING_GROWTH_FACTOR_BETA_RECEPTOR_SIGNALING_PATHWAY	189	-0.521296	-1.81538	1.0222e-06	2.3218e-05	1.71063e-05	4028	tags=35%, list=13%, signal=31%	2033/7046/283149/63976/27122/6885/23089/7316/10454/55198/26060/2805/64750/8287/11171/79674/4052/124857/90/8200/51701/50515/54778/4086/7041/8754/6935/58533/8239/5371/9392/163126/387/7049/3675/94/5829/7057/7042/80139/5796/8516/2022/2200/2530/94031/1281/3693/409/50848/9315/2615/56937/7122/65997/6386/10370/858/375387/7791/1601/1003/5654/54829/7048/4053/857
GO_REGULATION_OF_CELL_MORPHOGENESIS	GO_REGULATION_OF_CELL_MORPHOGENESIS	490	-0.4212	-1.57679	1.083e-06	2.45185e-05	1.80644e-05	5838	tags=41%, list=19%, signal=34%	23011/148170/5728/1739/6092/2803/1793/1072/388/2245/3383/57175/6498/57520/9693/6348/4133/310/81/28988/10109/9204/79784/10672/10059/6714/3611/10505/54764/3196/9344/26037/6259/2017/8994/6239/4734/1949/9203/2268/23303/11078/10500/1523/6357/23499/10512/9202/4135/4974/55604/157285/57611/54509/1605/64218/53335/91584/29780/134430/81565/2620/283149/22836/66008/80031/10435/5048/5362/23603/6405/65249/5663/…
GO_REGULATION_OF_LEUKOCYTE_MEDIATED_CYTOTOXICITY	GO_REGULATION_OF_LEUKOCYTE_MEDIATED_CYTOTOXICITY	72	-0.664569	-2.02097	1.09438e-06	2.46951e-05	1.81945e-05	3337	tags=38%, list=11%, signal=34%	1776/10125/11035/8417/1398/164/2150/5027/10859/3594/6777/634/3575/2217/5272/3133/114836/3902/5819/409/5788/2213/7409/84868/3684/3965/7305
GO_DEFENSE_RESPONSE_TO_GRAM_POSITIVE_BACTERIUM	GO_DEFENSE_RESPONSE_TO_GRAM_POSITIVE_BACTERIUM	101	-0.609109	-1.94861	1.16588e-06	2.62228e-05	1.93201e-05	1573	tags=18%, list=5%, signal=17%	4615/5027/9466/114548/944/7097/8349/3133/54/8347/284297/115361/84868/728/2634/6039/4069/219972
GO_POSITIVE_REGULATION_OF_DNA_BINDING_TRANSCRIPTION_FACTOR_ACTIVITY	GO_POSITIVE_REGULATION_OF_DNA_BINDING_TRANSCRIPTION_FACTOR_ACTIVITY	259	-0.483623	-1.73489	1.17376e-06	2.62625e-05	1.93493e-05	6278	tags=42%, list=20%, signal=34%	959/23373/367/1856/28996/257397/4921/4057/6872/60401/10206/1147/7314/5728/56919/51360/7189/11331/7158/84851/7188/10475/3383/121268/23118/351/8717/2241/4040/3656/4791/8837/2033/1499/4591/3556/10935/338382/283629/6885/2319/55072/7316/9575/10454/340061/54386/7185/10333/9830/11035/65018/114769/6737/23085/85363/6722/136319/55223/8767/10616/58484/25865/64784/9447/958/6279/83696/5530/5579/4615/7474/8915…
GO_SMALL_GTPASE_BINDING	GO_SMALL_GTPASE_BINDING	441	-0.434686	-1.61745	1.17657e-06	2.62625e-05	1.93493e-05	6234	tags=40%, list=20%, signal=32%	149371/10787/1856/92558/8301/23274/55667/114793/23216/6093/3996/538/148170/55770/25771/23365/11127/1793/2245/8934/84958/9693/10204/5586/10276/23032/10059/22930/414918/8216/404636/7514/79735/9138/392/11138/2889/23232/26000/11078/64283/23163/4952/117177/4296/9905/6654/9371/22870/4218/51194/5863/22836/23527/1121/57510/55633/79961/10435/79803/160518/7249/3842/5903/23603/9475/89781/10640/23268/120892/…
GO_REGULATION_OF_CELL_MATRIX_ADHESION	GO_REGULATION_OF_CELL_MATRIX_ADHESION	114	-0.583986	-1.89213	1.17906e-06	2.62625e-05	1.93493e-05	4190	tags=45%, list=14%, signal=39%	1236/1605/2824/23603/9475/11170/27185/8826/683/6422/23122/50488/6385/596/9647/395/5054/4323/1845/79834/387/2185/9448/347/4771/9723/26585/5795/10395/94/7057/8861/1012/5328/3987/1946/5921/6376/1021/3728/3791/182/7070/7010/2042/1435/90102/8829/916/6366/10631
GO_VASCULAR_ENDOTHELIAL_GROWTH_FACTOR_RECEPTOR_SIGNALING_PATHWAY	GO_VASCULAR_ENDOTHELIAL_GROWTH_FACTOR_RECEPTOR_SIGNALING_PATHWAY	94	-0.614577	-1.94494	1.20756e-06	2.6811e-05	1.97534e-05	3801	tags=46%, list=12%, signal=40%	199731/9475/3091/55845/2303/998/79652/1432/5062/1398/406903/7867/63916/25865/5770/2321/9564/5579/3690/23213/8828/387/2185/5587/8322/23191/3685/5829/558/2324/4688/79812/3087/3678/3791/7424/653361/4689/7409/26509/3071/8829/1536
GO_GROWTH_FACTOR_BINDING	GO_GROWTH_FACTOR_BINDING	137	-0.558153	-1.86253	1.2656e-06	2.80094e-05	2.06364e-05	2755	tags=39%, list=9%, signal=35%	9180/3655/3489/4052/124857/90/5764/27286/4804/3554/2321/64285/3572/1291/3690/8828/7049/92/3685/94/53834/7057/1282/2022/3559/94031/51232/1281/5155/2324/3491/1956/2615/3597/3791/8692/5156/10563/5159/7837/7010/6272/375387/22918/1490/3487/8829/3561/5654/3490/3587/7048/4053
GO_MAINTENANCE_OF_LOCATION	GO_MAINTENANCE_OF_LOCATION	333	-0.463106	-1.69137	1.30887e-06	2.88746e-05	2.12738e-05	4362	tags=32%, list=14%, signal=28%	775/23568/4794/3954/602/1756/114882/1236/1605/5311/8694/5048/55283/51684/6646/845/9087/51099/356/79068/9619/808/205251/5756/80024/57190/5716/84502/4923/65018/801/4644/2495/4052/57192/3357/3064/1627/129685/585/2280/148867/6279/3709/7094/23136/7529/2946/53373/3690/5027/5371/2316/3074/23236/5350/5336/8204/2185/57158/83660/6777/3586/9472/81488/84959/5330/3685/4067/7226/11344/6622/2760/19/4790/5031/51…
GO_ACTIN_FILAMENT_BUNDLE_ORGANIZATION	GO_ACTIN_FILAMENT_BUNDLE_ORGANIZATION	157	-0.540923	-1.83852	1.33646e-06	2.93893e-05	2.1653e-05	3617	tags=39%, list=12%, signal=34%	359845/171024/5358/55604/54509/7046/9475/406929/11170/4082/23075/10411/998/6422/23122/6385/5216/1902/64780/6722/23221/585/389/9647/408/395/85358/2316/7126/387/2185/1809/4771/3984/10395/5829/118/87/4233/5074/6376/5734/57698/3693/22899/8477/51474/79822/2059/4739/55971/7168/1901/1490/7791/90102/199/8829/7454/3936/5341
GO_REGULATION_OF_PRODUCTION_OF_MOLECULAR_MEDIATOR_OF_IMMUNE_RESPONSE	GO_REGULATION_OF_PRODUCTION_OF_MOLECULAR_MEDIATOR_OF_IMMUNE_RESPONSE	142	-0.555493	-1.85616	1.34227e-06	2.94233e-05	2.16781e-05	3727	tags=35%, list=12%, signal=31%	50943/3735/8764/23529/51744/6810/6885/933/90865/6830/1432/729230/200558/958/3554/388325/2150/117854/8482/7474/9466/10859/8915/91543/57506/114548/2625/4292/3586/10039/940/7042/8741/51237/3133/9865/7133/567/3718/684/3598/695/5788/7099/2213/3606/54440/2207/3162/972
GO_CALCIUM_ION_TRANSMEMBRANE_IMPORT_INTO_CYTOSOL	GO_CALCIUM_ION_TRANSMEMBRANE_IMPORT_INTO_CYTOSOL	144	-0.553548	-1.85825	1.34769e-06	2.94487e-05	2.16968e-05	4362	tags=38%, list=14%, signal=32%	775/3954/1756/1236/5311/799/55283/728215/845/356/808/80024/57190/84502/4923/801/4644/57192/3357/3064/2280/3709/2946/53373/5027/23236/5350/5336/2185/57158/9472/84959/5330/4067/7226/6622/5031/6376/3932/5621/2149/1234/5788/2906/4283/7070/1193/10268/5777/6373/11151/3627/6366/187
GO_POSITIVE_REGULATION_OF_LYMPHOCYTE_DIFFERENTIATION	GO_POSITIVE_REGULATION_OF_LYMPHOCYTE_DIFFERENTIATION	94	-0.612444	-1.93819	1.46161e-06	3.18372e-05	2.34566e-05	5314	tags=52%, list=17%, signal=43%	8546/3142/6363/11221/7292/6850/3566/3600/7535/79576/5914/57178/8651/50943/1540/4192/100/9655/10125/10385/8876/8767/941/939/4323/387/114548/3594/2625/6777/10288/11006/3575/942/3559/9760/558/3635/64115/861/695/5788/3071/3606/54440/3965/7048/2621/972
GO_INTERLEUKIN_8_PRODUCTION	GO_INTERLEUKIN_8_PRODUCTION	82	-0.638134	-1.97557	1.5029e-06	3.26337e-05	2.40434e-05	4575	tags=46%, list=15%, signal=40%	2219/5861/5607/602/8772/671/51744/1116/965/10333/25865/408/2150/4615/7474/5054/8915/51311/57506/7096/3586/84632/26191/7097/945/2149/7114/64581/8692/5788/51284/7099/914/29108/284297/3965/929/972
GO_CELL_CELL_ADHESION_VIA_PLASMA_MEMBRANE_ADHESION_MOLECULES	GO_CELL_CELL_ADHESION_VIA_PLASMA_MEMBRANE_ADHESION_MOLECULES	274	-0.478996	-1.72633	1.53354e-06	3.31947e-05	2.44568e-05	3889	tags=27%, list=13%, signal=24%	22859/54510/3556/56130/56147/5598/23284/1001/128434/22854/79633/57863/1004/56125/23654/27255/6401/25930/9076/79414/1432/90/137075/1009/3688/65125/10205/8763/91624/26167/26011/83872/5797/23767/266727/4155/3586/57451/634/923/53834/7042/64101/56129/27253/9746/1012/84962/1946/5097/6376/120425/8642/5819/7216/90952/3683/3678/51294/7122/84966/54538/347902/23022/5175/8832/3689/1003/6402/30835/8404/3684/7…
GO_T_CELL_CHEMOTAXIS	GO_T_CELL_CHEMOTAXIS	28	-0.811581	-2.0891	1.6106e-06	3.47537e-05	2.56053e-05	2700	tags=57%, list=9%, signal=52%	729230/6558/5294/65125/284114/7474/6846/1880/2833/5293/58191/10563/6373/6352/3627/6366
GO_REGULATION_OF_ENDOCYTOSIS	GO_REGULATION_OF_ENDOCYTOSIS	208	-0.50731	-1.78606	1.61647e-06	3.47717e-05	2.56186e-05	3870	tags=34%, list=13%, signal=30%	10347/7249/7018/9094/55681/120892/55198/1759/26060/6456/933/22848/100506013/53916/808/6401/5869/64854/9026/8976/196527/6453/160/3673/1175/23208/11314/5770/8650/1948/29934/11031/29978/2719/408/2150/5530/3690/55333/7474/10859/5054/25999/3092/79772/5336/5587/26585/51479/4908/6622/1012/9779/567/558/409/192683/5468/30844/6386/2042/3071/1601/341/718/54209/857/6424/6366/348/929
GO_CLATHRIN_COATED_ENDOCYTIC_VESICLE	GO_CLATHRIN_COATED_ENDOCYTIC_VESICLE	57	-0.688945	-2.00487	1.62865e-06	3.49249e-05	2.57314e-05	3331	tags=42%, list=11%, signal=38%	1493/6456/161/160/1175/55788/2210/3118/7474/1213/8322/8218/9779/2535/3115/2209/3117/3119/348/3123/3113/3122/972/3127
GO_IMMUNOLOGICAL_SYNAPSE	GO_IMMUNOLOGICAL_SYNAPSE	36	-0.763795	-2.06364	1.69463e-06	3.62272e-05	2.6691e-05	4414	tags=64%, list=14%, signal=55%	5573/27020/7535/214/9306/8417/10015/388325/1845/8915/5795/923/940/84433/3932/3002/4627/84868/951/11151/963/916/3001
GO_ACTIN_FILAMENT_BINDING	GO_ACTIN_FILAMENT_BINDING	190	-0.509113	-1.77266	1.74945e-06	3.72839e-05	2.74695e-05	5887	tags=45%, list=19%, signal=37%	274/6744/10094/1495/1072/57175/309/81/28988/10109/79784/23345/7456/4629/2017/120/11078/7402/23499/147179/5358/201191/55201/64601/4643/10677/23603/26258/79585/4082/7169/832/84687/5756/23406/9948/4626/9026/8976/4644/10096/57477/64780/4621/1627/7171/7739/10095/4647/830/4642/10093/10097/22885/7094/6840/91624/2316/3092/83660/829/23191/752/11344/3927/84168/63876/4635/118/87/84962/822/57698/1956/92241/5…
GO_SUPEROXIDE_ANION_GENERATION	GO_SUPEROXIDE_ANION_GENERATION	36	-0.76337	-2.06249	1.77866e-06	3.77896e-05	2.78421e-05	2210	tags=42%, list=7%, signal=39%	2773/2150/2771/5580/4688/1956/54/64581/5446/183/653361/3689/3684/7305/1536
GO_STRESS_ACTIVATED_PROTEIN_KINASE_SIGNALING_CASCADE	GO_STRESS_ACTIVATED_PROTEIN_KINASE_SIGNALING_CASCADE	294	-0.465965	-1.67853	1.80624e-06	3.82254e-05	2.81632e-05	6201	tags=46%, list=20%, signal=37%	285613/1856/28996/257397/83737/9258/60401/51495/55765/1147/23291/7314/148170/5595/1739/7189/8324/23118/28988/11342/1843/351/6363/27250/56940/11221/9344/91862/6850/4294/5871/2889/6423/4055/5600/79444/10221/10114/3656/4920/4296/11143/9261/128853/1236/83605/5602/5187/2308/5048/7018/3735/406929/2898/7786/1540/6885/7316/10454/231/9459/2047/57551/7538/1399/3476/998/10125/6422/10333/8945/9821/65018/5113…
GO_NEGATIVE_REGULATION_OF_INNATE_IMMUNE_RESPONSE	GO_NEGATIVE_REGULATION_OF_INNATE_IMMUNE_RESPONSE	59	-0.689	-2.01716	1.81024e-06	3.82254e-05	2.81632e-05	3236	tags=37%, list=11%, signal=33%	253943/7128/79594/84166/1398/54625/10859/79132/634/5272/3133/409/3428/5468/9111/2896/710/56833/25939/84868/3965/11326
GO_REGULATION_OF_PROTEIN_CONTAINING_COMPLEX_ASSEMBLY	GO_REGULATION_OF_PROTEIN_CONTAINING_COMPLEX_ASSEMBLY	429	-0.433418	-1.61125	1.90312e-06	4.00642e-05	2.95179e-05	5899	tags=37%, list=19%, signal=31%	22919/274/57482/148170/5494/81857/1739/10094/56919/63908/90427/3383/57175/4133/89848/28988/10109/9168/10059/6714/23176/402/1015/55364/197358/6850/79998/2017/2629/7067/2241/3054/120/4733/11078/7013/9873/8775/55604/4204/1236/89795/2033/2764/3312/64601/22933/10435/10677/5908/5781/2885/404672/832/9087/29767/23116/1810/6047/8936/10565/205251/55845/5756/253725/998/10333/23406/55832/65018/11075/57600/90…
GO_ENDOTHELIAL_CELL_PROLIFERATION	GO_ENDOTHELIAL_CELL_PROLIFERATION	176	-0.521626	-1.80372	2.14304e-06	4.49777e-05	3.3138e-05	2416	tags=27%, list=8%, signal=25%	54567/3357/406903/25865/4804/2321/26051/8854/3690/55333/6772/7474/23213/8828/4323/5587/5797/3676/3586/94/7057/1012/7026/79805/5155/8291/2324/7060/10000/22846/6776/8742/57608/3791/7424/5468/7857/7010/947/185/858/8829/6387/6347/857/348/3162/187
GO_NEGATIVE_REGULATION_OF_PEPTIDE_SECRETION	GO_NEGATIVE_REGULATION_OF_PEPTIDE_SECRETION	143	-0.552977	-1.85121	2.16781e-06	4.53598e-05	3.34196e-05	3289	tags=31%, list=11%, signal=28%	933/7128/90865/6422/10333/2335/5978/693175/114769/3745/94121/10385/23208/2150/5530/64285/5371/9466/10859/131450/91543/51311/22900/114548/3586/26191/55691/4345/285381/114899/55024/6376/5734/27242/2615/2149/7114/2213/947/284297/5552/2621/348/972/2633
GO_REGULATION_OF_REGULATED_SECRETORY_PATHWAY	GO_REGULATION_OF_REGULATED_SECRETORY_PATHWAY	157	-0.535578	-1.82036	2.20195e-06	4.5935e-05	3.38433e-05	5171	tags=40%, list=17%, signal=34%	10059/22930/2901/8573/488/6850/3566/2241/2268/4851/8775/2332/5908/320/6843/8447/6810/5868/120892/22999/84961/808/613/5978/729230/6813/30817/3745/9162/9545/64780/5873/5028/23208/11314/57586/164/6845/2150/2242/2771/5579/57617/5906/10815/1268/57102/634/4067/9846/201294/3598/192683/2213/8832/5880/5724/3689/3684/3965/8673/2207/3162
GO_PROTEIN_COMPLEX_INVOLVED_IN_CELL_ADHESION	GO_PROTEIN_COMPLEX_INVOLVED_IN_CELL_ADHESION	34	-0.772247	-2.06576	2.24333e-06	4.66572e-05	3.43755e-05	2624	tags=65%, list=9%, signal=59%	3655/3673/3688/941/3682/3690/3676/3675/3685/4067/3680/940/8516/3687/9358/3693/3683/3678/3672/22801/3689/3684
GO_POSITIVE_REGULATION_OF_PEPTIDE_SECRETION	GO_POSITIVE_REGULATION_OF_PEPTIDE_SECRETION	290	-0.465118	-1.67923	2.34183e-06	4.85596e-05	3.5777e-05	3732	tags=30%, list=12%, signal=26%	57555/3735/8764/51744/8447/84818/6810/120892/58515/4192/3091/51768/9619/90865/965/26253/10125/25930/5008/1432/18/29126/5208/94121/6453/23765/3357/8767/952/9447/51714/6279/2752/5481/51762/408/2150/55737/23400/117854/8754/55763/5027/7474/3459/55204/51311/57506/22900/114548/7096/2625/23601/4155/3586/26191/55691/7042/64135/7097/6659/114899/3133/6653/945/5734/1956/2182/2149/192683/7424/8692/22861/7099…
GO_CELLULAR_RESPONSE_TO_EXTERNAL_STIMULUS	GO_CELLULAR_RESPONSE_TO_EXTERNAL_STIMULUS	334	-0.454607	-1.66042	2.37058e-06	4.90085e-05	3.61078e-05	5171	tags=39%, list=17%, signal=33%	10059/4141/7391/7100/3077/55364/54468/1535/25959/2629/10634/5287/6423/4780/4055/10325/3600/53349/55846/11345/79567/642658/3725/55630/1605/53335/8772/3312/9531/8493/9131/7071/2308/5781/6715/2909/11170/54332/120892/84687/143686/25828/54434/3759/2805/6422/220441/8797/27244/81788/83667/3745/3655/144577/552/5562/6722/440275/136319/5164/4214/23710/5764/3673/8131/5028/841/596/51100/1312/5292/958/3659/27…
GO_ENDOPEPTIDASE_ACTIVITY	GO_ENDOPEPTIDASE_ACTIVITY	421	-0.438505	-1.62926	2.40274e-06	4.9302e-05	3.6324e-05	3891	tags=22%, list=13%, signal=20%	10863/5696/1675/84749/5663/1521/83464/7177/11096/23473/5122/1522/79831/1511/1513/6422/5327/8287/9508/64854/84938/56675/8492/170690/115209/57414/726/146547/25807/84640/11173/57486/64499/83714/115201/841/8237/826/25825/170689/10699/140766/8745/8722/8720/839/1514/327/8754/3003/8239/9100/1509/4323/81792/7092/6768/5698/1636/1889/56999/4313/1512/51279/4324/843/5328/1200/2999/5699/94031/129293/8728/4320…
GO_POSITIVE_REGULATION_OF_T_CELL_MIGRATION	GO_POSITIVE_REGULATION_OF_T_CELL_MIGRATION	31	-0.785962	-2.06735	2.40619e-06	4.9302e-05	3.6324e-05	3636	tags=65%, list=12%, signal=57%	8772/8764/58515/729230/65125/284114/7474/6846/387/83692/3676/6693/81704/10563/29108/199/6387/6352/3627/6366
GO_REGULATION_OF_B_CELL_PROLIFERATION	GO_REGULATION_OF_B_CELL_PROLIFERATION	61	-0.675167	-1.98054	2.40619e-06	4.9302e-05	3.6324e-05	3573	tags=52%, list=12%, signal=46%	23529/1493/933/100/57181/683/196/57162/952/596/11314/958/1880/4773/3586/4067/22806/51237/84433/5074/3635/27242/695/10673/5788/7099/2213/4332/3071/54440/7305/972
GO_VIRAL_GENE_EXPRESSION	GO_VIRAL_GENE_EXPRESSION	194	0.45145	1.73906	2.43388e-06	4.97216e-05	3.66332e-05	4889	tags=41%, list=16%, signal=34%	25873/6188/6168/8662/6227/6234/6194/6152/6230/6202/6169/11224/6209/6167/6135/6130/5437/6164/6165/6201/6232/81559/6142/6139/6144/5702/6207/6181/6171/6218/6222/6160/23225/6136/51176/6146/6175/6228/6176/5438/81603/64710/6132/2962/6157/6206/6193/6204/1939/6128/25920/6133/6134/9349/6229/9818/6205/6235/6137/5725/23521/6233/6155/6122/6203/6143/6141/6156/6124/6210/6597/5045/6129/5439/5441/4736/7936/7175/…
GO_CELL_SUBSTRATE_JUNCTION_ORGANIZATION	GO_CELL_SUBSTRATE_JUNCTION_ORGANIZATION	98	-0.599239	-1.91246	2.47643e-06	5.03799e-05	3.71182e-05	3701	tags=45%, list=12%, signal=40%	2824/23603/9475/11170/3918/8826/6422/613/2335/23122/6385/3655/3673/596/9647/7094/395/4323/1845/79834/387/2185/9448/347/26585/5795/10395/94/7057/8861/5796/3915/87/7145/3987/84962/1946/3678/3791/7070/7010/2042/90102/8829
GO_REGULATION_OF_MAST_CELL_ACTIVATION	GO_REGULATION_OF_MAST_CELL_ACTIVATION	40	-0.738442	-2.03279	2.48069e-06	5.03799e-05	3.71182e-05	2682	tags=50%, list=9%, signal=46%	6813/30817/11314/5359/6845/2242/1268/57102/4067/9846/201294/284021/5819/3598/8832/5880/3965/8673/2207/3162
GO_OSTEOCLAST_DIFFERENTIATION	GO_OSTEOCLAST_DIFFERENTIATION	99	-0.600767	-1.92564	2.51517e-06	5.09303e-05	3.75237e-05	4009	tags=42%, list=13%, signal=37%	1499/7071/5048/7018/4853/6422/10766/1432/126014/10234/28962/9935/2719/537/6988/10859/1880/11025/9770/133308/7030/84959/9846/11006/29887/169200/10312/4286/632/2200/8792/3635/284266/81501/7099/27086/1435/1230/7305/54209/1436/2207
GO_INTERLEUKIN_8_SECRETION	GO_INTERLEUKIN_8_SECRETION	30	-0.786077	-2.05055	2.53935e-06	5.12696e-05	3.77737e-05	3559	tags=67%, list=12%, signal=59%	2219/5861/51744/1116/965/10333/2150/7474/7096/26191/7097/2149/7114/8692/7099/914/29108/284297/3965/929
GO_POSITIVE_CHEMOTAXIS	GO_POSITIVE_CHEMOTAXIS	70	-0.647389	-1.96942	2.56651e-06	5.16668e-05	3.80664e-05	1787	tags=30%, list=6%, signal=28%	3673/2150/7474/5795/4908/1012/4233/6376/5155/10457/3791/7424/2252/7857/1901/8829/6387/6352/11151/3082/3627
GO_REGULATION_OF_CELL_KILLING	GO_REGULATION_OF_CELL_KILLING	93	-0.614381	-1.94098	2.5774e-06	5.17354e-05	3.81169e-05	3029	tags=33%, list=10%, signal=30%	1776/10125/11035/8417/1398/164/2150/5027/10859/966/3594/6777/634/5551/3575/2217/5272/3133/114836/3902/5819/409/64581/5788/2213/7409/84868/3684/3965/7305/3075
GO_INTERLEUKIN_1_PRODUCTION	GO_INTERLEUKIN_1_PRODUCTION	113	-0.580018	-1.87736	2.60439e-06	5.21256e-05	3.84044e-05	2271	tags=35%, list=7%, signal=32%	10333/113277/114769/8767/841/58484/9447/2150/5027/5371/7474/51311/22900/114548/3586/634/19/6376/945/1524/409/3428/54/2149/56670/64581/22861/7099/29108/834/27086/4332/84868/3965/115362/7305/54209/2621/140885
GO_REGULATION_OF_MONOCYTE_CHEMOTAXIS	GO_REGULATION_OF_MONOCYTE_CHEMOTAXIS	25	-0.814137	-2.03918	2.69123e-06	5.3708e-05	3.95702e-05	2856	tags=56%, list=9%, signal=51%	158747/729230/196527/9353/5054/26585/4067/5641/56833/1230/199/6387/6352/3627
GO_REGULATION_OF_ENDOTHELIAL_CELL_MIGRATION	GO_REGULATION_OF_ENDOTHELIAL_CELL_MIGRATION	207	-0.508233	-1.78782	2.73248e-06	5.43741e-05	4.0061e-05	2423	tags=28%, list=8%, signal=26%	4215/54567/406903/5764/27286/25865/958/2752/9564/9353/3690/55333/7474/8828/387/2185/2625/5587/5797/634/4846/161742/94/7057/56999/7026/29775/57381/4233/51564/4223/5155/2324/23616/51378/10000/22846/1634/6776/3728/79812/57608/7114/3791/7424/5641/5468/8613/10563/183/2896/7010/10769/27086/8829/348/3162
GO_POSITIVE_REGULATION_OF_INTERLEUKIN_8_PRODUCTION	GO_POSITIVE_REGULATION_OF_INTERLEUKIN_8_PRODUCTION	49	-0.712308	-2.0392	2.82609e-06	5.60751e-05	4.13142e-05	2145	tags=43%, list=7%, signal=40%	25865/2150/4615/7474/5054/8915/51311/57506/7096/84632/7097/2149/64581/8692/51284/7099/914/29108/3965/929/972
GO_REGULATION_OF_CYTOKINE_PRODUCTION_INVOLVED_IN_IMMUNE_RESPONSE	GO_REGULATION_OF_CYTOKINE_PRODUCTION_INVOLVED_IN_IMMUNE_RESPONSE	86	-0.620796	-1.92558	2.86031e-06	5.65916e-05	4.16948e-05	3727	tags=38%, list=12%, signal=34%	50943/3735/8764/6885/1432/729230/3554/388325/2150/117854/8482/7474/10859/8915/91543/57506/114548/2625/3586/7042/3133/9865/7133/567/3718/684/695/7099/3606/54440/2207/3162/972
GO_JNK_CASCADE	GO_JNK_CASCADE	214	-0.496228	-1.75144	2.87297e-06	5.66795e-05	4.17595e-05	6522	tags=48%, list=21%, signal=38%	171392/4317/9043/10746/959/1856/28996/257397/83737/9258/60401/51495/7314/148170/7189/8324/23118/28988/351/6363/27250/56940/11221/9344/91862/6850/4294/5871/2889/6423/4055/79444/10221/10114/3656/4920/4296/128853/1236/5602/5187/5048/7018/2898/7786/1540/6885/7316/10454/9459/2047/57551/1399/998/10125/6422/10333/9821/65018/51135/50488/79594/9867/260425/8767/51347/7164/5770/22881/939/2150/11184/29969/74…
GO_CELLULAR_RESPONSE_TO_ZINC_ION	GO_CELLULAR_RESPONSE_TO_ZINC_ION	23	0.821768	2.18805	2.99995e-06	5.90161e-05	4.34811e-05	414	tags=39%, list=1%, signal=39%	4499/4495/4501/4494/4493/4504/4502/4496/4489
GO_LYTIC_VACUOLE_ORGANIZATION	GO_LYTIC_VACUOLE_ORGANIZATION	62	-0.670913	-1.98155	3.01192e-06	5.90832e-05	4.35305e-05	5608	tags=68%, list=18%, signal=56%	80317/1130/64400/55353/55647/4669/2629/2548/51361/51552/950/54664/54734/84376/147007/55004/338382/80208/89781/120892/53/411/8406/55858/256471/65082/3257/4647/51172/8720/55737/5027/57617/3074/84317/19/80231/1200/7942/79158/2896/11151
GO_INNER_MITOCHONDRIAL_MEMBRANE_PROTEIN_COMPLEX	GO_INNER_MITOCHONDRIAL_MEMBRANE_PROTEIN_COMPLEX	125	0.519322	1.87674	3.05777e-06	5.98128e-05	4.4068e-05	6076	tags=46%, list=20%, signal=37%	56901/440567/1339/4715/7388/84419/790955/4725/4726/513/4713/100128525/7386/10440/90871/6389/4712/4707/54539/516/9551/126328/27089/26519/51025/4722/4705/4710/521/10105/140823/539/9556/125988/374291/29103/617/84701/7381/84303/9377/4708/4702/4701/29090/100652748/518/267020/10632/293/55572/90580/131118/509/4724/55735/432369/498
GO_INTERLEUKIN_10_PRODUCTION	GO_INTERLEUKIN_10_PRODUCTION	55	-0.701708	-2.04936	3.08652e-06	6.02046e-05	4.43567e-05	1787	tags=36%, list=6%, signal=34%	2150/10859/940/80380/7097/5580/3718/27242/64115/64581/7099/2213/947/29108/54440/3965/7305/54209/3082/2207
GO_POSITIVE_REGULATION_OF_CHEMOKINE_PRODUCTION	GO_POSITIVE_REGULATION_OF_CHEMOKINE_PRODUCTION	56	-0.673217	-1.95715	3.10346e-06	6.03645e-05	4.44745e-05	1539	tags=34%, list=5%, signal=32%	58515/3091/90865/8767/7474/57506/4155/7097/64581/51284/7099/29108/199/84868/3965/1436/3162/972/10631
GO_LEUKOCYTE_ACTIVATION_INVOLVED_IN_INFLAMMATORY_RESPONSE	GO_LEUKOCYTE_ACTIVATION_INVOLVED_IN_INFLAMMATORY_RESPONSE	48	-0.704463	-2.00566	3.23881e-06	6.26443e-05	4.61542e-05	1490	tags=40%, list=5%, signal=38%	120892/90865/10333/23208/3459/51311/6622/7097/6376/5788/51284/2896/3689/199/3684/728/7305/54209/712
GO_NEGATIVE_REGULATION_OF_CELL_KILLING	GO_NEGATIVE_REGULATION_OF_CELL_KILLING	22	-0.833034	-2.00777	3.23881e-06	6.26443e-05	4.61542e-05	2483	tags=50%, list=8%, signal=46%	1398/10859/634/3575/5272/3133/409/5788/2213/84868/3965
GO_CYTOKINE_PRODUCTION_INVOLVED_IN_IMMUNE_RESPONSE	GO_CYTOKINE_PRODUCTION_INVOLVED_IN_IMMUNE_RESPONSE	105	-0.588117	-1.90035	3.32881e-06	6.42052e-05	4.73042e-05	1973	tags=35%, list=6%, signal=33%	133396/50943/3735/8764/6885/1432/729230/3554/388325/2150/117854/8482/7474/10859/8915/91543/57506/114548/2625/6556/3586/7042/7097/3133/9865/7133/567/3718/684/695/7099/3606/54440/2621/2207/3162/972
GO_REGULATION_OF_MAP_KINASE_ACTIVITY	GO_REGULATION_OF_MAP_KINASE_ACTIVITY	336	-0.44586	-1.62935	3.39845e-06	6.53657e-05	4.81592e-05	5242	tags=39%, list=17%, signal=33%	1843/6363/27250/6714/11221/3611/8654/50507/9344/399473/6850/4294/2629/5871/2889/6423/10636/5600/1844/79444/10221/10114/3656/3084/4920/4296/5607/9261/5154/10818/5602/7046/8844/5148/7018/5781/3735/1849/5663/7786/6885/80824/10253/7316/120892/10454/57551/8826/81848/2246/1399/9500/10125/6422/10333/23636/11329/10252/1432/79594/1398/1902/5562/4215/3357/4214/7867/8767/8649/51347/7164/11314/5770/8682/2048…
GO_COLLAGEN_BINDING	GO_COLLAGEN_BINDING	69	-0.643774	-1.94967	3.47666e-06	6.66842e-05	4.91307e-05	3281	tags=54%, list=11%, signal=48%	4811/9806/147372/1513/2335/1292/3673/3688/960/165/1514/8754/1291/57211/25890/3675/1311/3680/7057/84168/7373/6695/9289/5155/1634/1508/50509/7450/3672/4060/22801/1842/127435/8404/54829/22795/1520
GO_PLATELET_ALPHA_GRANULE_LUMEN	GO_PLATELET_ALPHA_GRANULE_LUMEN	66	-0.658737	-1.96608	3.51858e-06	6.73014e-05	4.95854e-05	3359	tags=39%, list=11%, signal=35%	51368/10490/7076/2335/139322/2153/22915/5054/7057/7042/3481/10916/87/5155/54863/5265/7114/7424/7450/710/5552/83706/2621/3082/2162/3671
GO_INTERLEUKIN_6_SECRETION	GO_INTERLEUKIN_6_SECRETION	52	-0.691901	-1.99503	3.62022e-06	6.90542e-05	5.08768e-05	3835	tags=46%, list=12%, signal=40%	3556/84818/58515/113277/23208/2150/9466/131450/51311/57506/4155/26191/64135/7097/4345/114899/55024/2149/8692/7099/29108/199/3965/2621
GO_MULTICELLULAR_ORGANISMAL_HOMEOSTASIS	GO_MULTICELLULAR_ORGANISMAL_HOMEOSTASIS	479	-0.423838	-1.58183	3.71518e-06	7.06703e-05	5.20675e-05	5323	tags=34%, list=17%, signal=29%	5021/358/5618/285331/338557/10874/6714/2887/3077/50507/51548/5733/6850/2629/10062/3566/324/583/64641/7067/79191/55856/3600/1376/79071/2312/642658/4851/56603/5573/8029/79602/8626/54903/6778/1499/134430/9842/154/55812/63976/2308/4012/5564/7018/4883/5781/128338/7090/1001/167691/71/9807/11096/231/55198/3037/79068/6588/23135/7128/5565/10848/2303/1513/54849/9076/11171/4923/115209/729230/18/9975/9545/22…
GO_POSITIVE_REGULATION_OF_CYTOSKELETON_ORGANIZATION	GO_POSITIVE_REGULATION_OF_CYTOSKELETON_ORGANIZATION	223	-0.495607	-1.75303	3.753e-06	7.11936e-05	5.2453e-05	5899	tags=43%, list=19%, signal=35%	22919/274/57482/148170/1739/10094/1072/3383/57175/55968/89848/10109/137886/5629/11346/50507/402/6683/79998/2017/2241/79933/4733/7013/171024/9873/55604/4204/153241/1236/89795/2764/7046/25886/10435/2885/9475/23116/23075/79768/8936/10411/55845/253725/998/6422/9948/23636/6385/11075/9026/8976/5216/10096/25802/1902/57606/389/51429/10095/54551/9647/10093/10097/2150/2242/5027/2316/387/2185/4771/3984/2319…
GO_REGULATION_OF_TUBE_SIZE	GO_REGULATION_OF_TUBE_SIZE	140	-0.54359	-1.81796	3.80605e-06	7.18538e-05	5.29394e-05	2520	tags=26%, list=8%, signal=24%	2730/552/3357/952/5028/554/624/2150/2729/3269/387/5797/9732/1636/1311/1889/4846/4881/27345/1910/59342/2982/1956/2876/2149/146/183/3672/185/5724/2702/1909/857/348/3162/59
GO_REGULATION_OF_CELL_JUNCTION_ASSEMBLY	GO_REGULATION_OF_CELL_JUNCTION_ASSEMBLY	92	-0.60686	-1.90631	3.80862e-06	7.18538e-05	5.29394e-05	3937	tags=46%, list=13%, signal=40%	2824/5908/23603/9475/11170/8826/6422/151306/9076/23122/6385/7082/9647/395/4323/1845/5906/79834/387/9448/347/26585/5795/1636/10395/94/7057/8861/3987/6591/1946/5583/861/3791/7122/183/7070/7010/2042/90102/8829/857
GO_MAST_CELL_MEDIATED_IMMUNITY	GO_MAST_CELL_MEDIATED_IMMUNITY	47	-0.720559	-2.04164	3.82984e-06	7.20573e-05	5.30894e-05	3029	tags=51%, list=10%, signal=46%	10125/8773/6813/30817/11314/5294/6845/2242/57102/4067/9846/5293/201294/284021/5272/7462/3598/695/8832/5880/3965/8673/2207/3162
GO_MAST_CELL_ACTIVATION	GO_MAST_CELL_ACTIVATION	58	-0.678881	-1.97479	3.9029e-06	7.32324e-05	5.39551e-05	3029	tags=47%, list=10%, signal=42%	10125/8773/6813/30817/11314/5294/5359/6845/2242/1268/57102/4067/9846/5293/201294/284021/5819/7462/3598/695/8832/5880/3937/3965/8673/2207/3162
GO_NADH_METABOLIC_PROCESS	GO_NADH_METABOLIC_PROCESS	41	0.702929	2.1212	3.92079e-06	7.33686e-05	5.40555e-05	862	tags=32%, list=3%, signal=31%	230/2026/7157/5214/2023/3099/5230/2821/5211/2597/226/406992/5223
GO_GLIAL_CELL_ACTIVATION	GO_GLIAL_CELL_ACTIVATION	58	-0.678675	-1.97419	3.95749e-06	7.38552e-05	5.4414e-05	3642	tags=38%, list=12%, signal=34%	5663/120892/90865/10333/23208/25825/3459/51311/6622/7097/6376/1956/5788/51284/2896/3689/199/3684/728/7305/54209/712
GO_NEGATIVE_REGULATION_OF_VIRAL_PROCESS	GO_NEGATIVE_REGULATION_OF_VIRAL_PROCESS	103	-0.581748	-1.86876	4.01789e-06	7.47804e-05	5.50956e-05	6161	tags=49%, list=20%, signal=39%	407032/4057/164668/24138/10206/6348/8724/5629/140564/55337/60489/3434/2219/3725/51652/9636/10581/7538/9830/8547/10410/5978/6737/9582/5806/85363/440275/55223/23272/4938/5359/6041/117854/6772/5371/27350/91543/57506/55196/6590/6351/84875/4599/4939/3428/684/8519/8091/6355/6352
GO_REGULATION_OF_PHOSPHOLIPASE_C_ACTIVITY	GO_REGULATION_OF_PHOSPHOLIPASE_C_ACTIVITY	45	-0.712481	-2.01116	4.0954e-06	7.60182e-05	5.60076e-05	3039	tags=49%, list=10%, signal=44%	627/6401/2776/552/1902/9170/3357/2321/8698/395/5330/4908/5031/1956/115727/2769/5156/183/5159/5724/728/1909
GO_POSITIVE_REGULATION_OF_LEUKOCYTE_MEDIATED_IMMUNITY	GO_POSITIVE_REGULATION_OF_LEUKOCYTE_MEDIATED_IMMUNITY	130	-0.569283	-1.88859	4.11269e-06	7.61343e-05	5.60932e-05	5112	tags=41%, list=17%, signal=34%	7292/3077/56253/6850/3566/5817/2268/81545/2208/4068/118460/8772/6778/50943/23529/6810/6885/10125/8417/958/164/3554/388325/6845/2150/5027/91543/57506/114548/3594/2625/4292/6777/9846/940/8741/2217/3133/114836/567/3902/5819/695/5788/7409/5724/3689/3606/54440/3684/718/8673/2207
GO_POST_GOLGI_VESICLE_MEDIATED_TRANSPORT	GO_POST_GOLGI_VESICLE_MEDIATED_TRANSPORT	101	-0.593443	-1.89849	4.28397e-06	7.90931e-05	5.82731e-05	7047	tags=60%, list=23%, signal=47%	9570/2181/55614/30845/29091/63971/51125/163882/54536/6711/149371/3996/55770/2803/150684/9522/54832/57120/10890/583/90196/51552/23499/23163/54520/261729/114815/9980/79585/6810/10640/10490/8773/8729/4644/10066/57020/160/80262/26088/6102/10434/4905/2580/23233/164/9341/11031/9135/6845/64145/55763/55204/55297/6844/10791/51479/3875/6653/6272/8673
GO_TYPE_I_INTERFERON_PRODUCTION	GO_TYPE_I_INTERFERON_PRODUCTION	128	-0.562598	-1.86278	4.30485e-06	7.92666e-05	5.8401e-05	5016	tags=41%, list=16%, signal=35%	8887/197358/6850/2547/29072/4791/84265/64343/6778/2033/1499/79671/5971/9636/5781/7353/1540/29110/340061/7128/171568/27297/6737/81844/84166/10621/84282/8767/3659/4615/6772/10859/51311/57506/5336/3586/79132/26191/64135/7097/4790/51191/3663/3428/9246/7318/51284/7099/9111/29108/84868/140885/929
GO_NEGATIVE_REGULATION_OF_LEUKOCYTE_CELL_CELL_ADHESION	GO_NEGATIVE_REGULATION_OF_LEUKOCYTE_CELL_CELL_ADHESION	129	-0.557987	-1.84724	4.39297e-06	8.06741e-05	5.94379e-05	5227	tags=47%, list=17%, signal=39%	3142/5320/56940/7292/3077/8654/5465/3566/339390/64844/57045/5573/3620/8651/9306/50943/8764/441478/4192/1493/9655/55824/6385/29126/10385/57162/941/11314/65125/3659/84695/10859/1845/3586/10288/634/26191/80380/942/6693/23240/5074/3559/3718/3902/27242/64115/861/5621/2615/10457/79626/2213/5777/84868/6387/10875/3965/6366/972/11326
GO_DENDRITIC_CELL_MIGRATION	GO_DENDRITIC_CELL_MIGRATION	28	-0.799988	-2.05926	4.41932e-06	8.09428e-05	5.96359e-05	3034	tags=64%, list=10%, signal=58%	1236/3577/998/729230/196527/5294/7852/1880/7226/1234/81704/2059/56833/1230/6352/3965/2621/6366
GO_MOLECULAR_ADAPTOR_ACTIVITY	GO_MOLECULAR_ADAPTOR_ACTIVITY	280	-0.471107	-1.69899	4.4958e-06	8.17844e-05	6.0256e-05	4906	tags=38%, list=16%, signal=32%	80014/10634/392/23286/3054/10636/55860/11161/1523/1355/8675/171024/8775/286/4068/10120/602/9402/10818/3312/162989/8844/9709/55004/5781/23768/2885/6810/5913/120892/91947/10490/27185/8826/10282/1399/51283/8773/1301/151987/23468/8504/84174/23636/9554/55824/8417/6453/1398/85363/57515/260425/8649/9342/2068/11214/23673/917/9223/10093/11218/388325/6845/56990/10750/1296/6809/29760/395/117854/9482/53407/8…
GO_B_CELL_DIFFERENTIATION	GO_B_CELL_DIFFERENTIATION	132	-0.560691	-1.86252	4.49992e-06	8.17844e-05	6.0256e-05	4586	tags=39%, list=15%, signal=34%	55846/9730/338376/3149/602/2033/27434/4853/3624/23529/1540/100/6422/974/3688/596/939/3956/3516/139818/3955/29760/678/4323/112616/1880/5336/2185/3676/4066/5795/6777/3586/22806/677/84433/10312/973/3718/3635/5452/3087/695/150372/5788/2213/4242/5777/56833/3071/9452/7412
GO_GLYCOLYTIC_PROCESS_THROUGH_FRUCTOSE_6_PHOSPHATE	GO_GLYCOLYTIC_PROCESS_THROUGH_FRUCTOSE_6_PHOSPHATE	28	0.772767	2.12284	4.50081e-06	8.17844e-05	6.0256e-05	1712	tags=46%, list=6%, signal=44%	230/2026/5214/2023/3099/5230/2821/5211/2597/226/5223/2584/7167
GO_SH3_DOMAIN_BINDING	GO_SH3_DOMAIN_BINDING	131	-0.569931	-1.89071	4.55792e-06	8.26049e-05	6.08605e-05	5158	tags=40%, list=17%, signal=33%	2901/7405/3611/7456/1535/392/2889/6654/868/26256/2885/1759/134265/64397/9026/1398/64780/26578/201176/63916/9467/5359/60312/9564/395/8754/85358/1809/55114/9732/84632/4067/6452/83699/26191/51225/57514/5782/2530/23616/3635/8728/7408/2876/6451/653361/8038/5777/7454/3059/140885/916
GO_REGULATION_OF_METAL_ION_TRANSPORT	GO_REGULATION_OF_METAL_ION_TRANSPORT	394	-0.441433	-1.63279	4.64041e-06	8.38796e-05	6.17996e-05	5928	tags=38%, list=19%, signal=31%	7349/9456/274/538/3356/5728/1739/1318/6330/150684/407016/5170/3383/6327/57520/6348/1908/116444/5025/51719/81/84876/4638/5664/8573/3077/219527/130497/1535/7009/1760/4734/7402/91404/23630/57620/775/1756/5311/3306/55800/2332/1499/799/154/5187/3736/54997/7018/128414/845/7439/6588/154215/10768/375346/3779/57165/808/3759/80024/57190/84502/4923/10008/801/4644/196527/23171/3064/246329/7225/11261/596/2280…
GO_PROTEIN_KINASE_B_SIGNALING	GO_PROTEIN_KINASE_B_SIGNALING	263	-0.476151	-1.7088	4.67308e-06	8.42496e-05	6.20723e-05	4537	tags=33%, list=15%, signal=28%	406913/29851/3084/1263/5154/114882/10818/1236/1605/85453/8660/2250/8503/7046/799/22933/7249/5781/2263/2885/406929/391/1116/10253/10855/143686/10565/2246/375033/65018/5008/83667/79594/10385/6453/4534/57142/3688/941/5294/57761/958/3092/2625/5795/940/7057/677/23612/5293/942/3481/4254/55024/4233/2022/6376/558/5155/1524/409/3932/1956/8644/2876/3791/10019/23533/2252/8692/5156/5159/7010/10461/7409/10268…
GO_REGULATION_OF_RESPONSE_TO_CYTOKINE_STIMULUS	GO_REGULATION_OF_RESPONSE_TO_CYTOKINE_STIMULUS	185	-0.51443	-1.78644	4.71278e-06	8.47441e-05	6.24366e-05	5231	tags=41%, list=17%, signal=34%	100130733/85480/7850/8717/8887/3460/6850/10062/1997/6586/3656/6059/5607/8554/8772/8651/5048/26065/5781/9021/146722/5598/406929/3455/1540/55072/29110/3091/330/153222/253943/7128/6880/7185/83666/79594/114769/84166/8767/841/10616/5770/3554/2150/7852/6041/117854/54625/9353/6772/7474/25999/3459/57506/22900/3716/64135/7097/558/861/7132/10019/5468/5788/7099/7837/29108/834/5777/1435/25939/6352/54209/2621…
GO_TRANS_GOLGI_NETWORK_MEMBRANE	GO_TRANS_GOLGI_NETWORK_MEMBRANE	90	-0.614191	-1.92669	4.82418e-06	8.65219e-05	6.37464e-05	4768	tags=42%, list=15%, signal=36%	400/90196/9382/3482/3120/8675/4218/22836/91949/11154/84342/55275/25839/55858/8905/10066/122618/54812/164/9341/11031/3118/25999/1213/27236/55204/4074/55016/162/192683/3115/3117/3119/3123/3113/3122/972/3127
GO_POSITIVE_REGULATION_OF_MYELOID_LEUKOCYTE_DIFFERENTIATION	GO_POSITIVE_REGULATION_OF_MYELOID_LEUKOCYTE_DIFFERENTIATION	56	-0.667654	-1.94098	4.91606e-06	8.79415e-05	6.47923e-05	2214	tags=36%, list=7%, signal=33%	841/2242/537/146433/133308/677/56998/169200/4254/5925/861/81501/1435/1230/920/7305/3059/54209/2124/972
GO_SPECIFIC_GRANULE_LUMEN	GO_SPECIFIC_GRANULE_LUMEN	62	-0.664955	-1.96395	5.03858e-06	8.99003e-05	6.62355e-05	4106	tags=37%, list=13%, signal=32%	671/2444/1116/10855/1522/30/126014/5806/5873/1509/84514/23191/6590/4790/1794/567/1774/7414/3728/7077/1265/5777/4069
GO_HETEROTYPIC_CELL_CELL_ADHESION	GO_HETEROTYPIC_CELL_CELL_ADHESION	62	-0.663968	-1.96104	5.54525e-06	9.86854e-05	7.27081e-05	2201	tags=35%, list=7%, signal=33%	3688/960/65125/3690/131450/3676/4155/55742/3586/10288/3685/4345/3687/3932/3728/3678/5788/7070/914/3689/140885/7412
GO_RHO_PROTEIN_SIGNAL_TRANSDUCTION	GO_RHO_PROTEIN_SIGNAL_TRANSDUCTION	204	-0.497921	-1.74638	5.67939e-06	0.000100813	7.42755e-05	6061	tags=48%, list=20%, signal=38%	25/202243/6091/51495/6093/1147/148170/23365/1072/388/2245/347273/10276/27334/10672/143872/2151/9138/25959/392/79933/79567/64283/6654/157285/54509/65979/22836/10435/9475/2909/391/23268/23229/9459/121512/286530/7204/2846/394/998/6655/613/6453/83892/2828/57480/1902/3688/23221/4804/80243/389/11214/408/2150/56990/395/55333/7126/387/57493/64857/152273/3984/55785/3675/10395/221472/19/1012/57381/4233/928…
GO_POSITIVE_REGULATION_OF_CELL_PROJECTION_ORGANIZATION	GO_POSITIVE_REGULATION_OF_CELL_PROJECTION_ORGANIZATION	389	-0.440065	-1.62853	5.74437e-06	0.000101705	7.49327e-05	6321	tags=44%, list=21%, signal=35%	59284/4976/9863/989/23373/10787/659/90167/1856/6091/29904/5274/538/23064/23011/148170/2660/9139/6092/442890/2803/57175/6498/2823/9693/28988/10109/25940/84298/6363/10059/8724/6714/3611/7436/2017/324/6239/2889/4780/54700/26053/1523/950/23499/54664/64764/4920/4135/81545/27020/54149/55604/153241/57611/1236/89795/8837/91584/2332/2033/9842/7046/81565/51657/10435/5048/10677/5898/5362/23603/162427/5663/2…
GO_LUMENAL_SIDE_OF_ENDOPLASMIC_RETICULUM_MEMBRANE	GO_LUMENAL_SIDE_OF_ENDOPLASMIC_RETICULUM_MEMBRANE	24	-0.811911	-2.00966	5.79593e-06	0.000102355	7.54119e-05	2239	tags=46%, list=7%, signal=43%	6892/3118/3133/3115/3117/3119/3123/3113/3122/972/3127
GO_PHOSPHATIDYLINOSITOL_BINDING	GO_PHOSPHATIDYLINOSITOL_BINDING	245	-0.482081	-1.72067	5.94351e-06	0.000104694	7.71348e-05	6126	tags=44%, list=20%, signal=35%	54477/59339/8301/143425/26750/51028/55915/4139/150684/8324/5007/23001/8733/23174/55353/8724/129880/23678/81609/257364/5287/25851/59338/64089/84725/10087/53349/7289/80196/9743/91404/9873/114882/79666/5337/23527/4643/57649/27071/6642/51375/55198/23760/79685/26060/1687/8826/57590/5756/3759/253725/9265/8729/285180/9026/5216/54899/5306/284110/115548/4534/11188/10026/26207/55041/29934/51429/57231/2242/…
GO_BASEMENT_MEMBRANE_ORGANIZATION	GO_BASEMENT_MEMBRANE_ORGANIZATION	29	-0.782351	-2.03098	6.01678e-06	0.000105715	7.7887e-05	4186	tags=62%, list=14%, signal=54%	1605/2620/23768/4811/23122/3688/3912/1282/10653/4320/7837/858/59277/10266/90102/857/22795/1520
GO_PROTEIN_AUTOPHOSPHORYLATION	GO_PROTEIN_AUTOPHOSPHORYLATION	233	-0.481703	-1.71166	6.14986e-06	0.000107779	7.94076e-05	5358	tags=38%, list=17%, signal=32%	2872/92597/814/6714/9344/55364/6850/4294/2241/10783/2268/9262/55781/5529/4296/6789/3725/7535/9261/5154/5528/91/1612/7006/2263/2444/283629/7786/120892/2047/57551/22848/8826/9212/808/85456/613/11035/65018/50488/801/5062/4215/440275/2869/57826/9149/7867/11261/51347/25865/5292/51701/2321/2242/23400/11184/4683/56034/79834/9770/2185/5587/26585/1636/4067/6793/2049/5167/2022/5155/2324/5912/3932/1956/1045…
GO_GLUCOSE_CATABOLIC_PROCESS	GO_GLUCOSE_CATABOLIC_PROCESS	36	0.729004	2.14344	6.42326e-06	0.000112038	8.25455e-05	1818	tags=42%, list=6%, signal=39%	230/2026/7157/5214/2023/3099/5230/2821/5211/2597/226/406992/5223/7167/4041
GO_REGULATION_OF_CELLULAR_RESPONSE_TO_GROWTH_FACTOR_STIMULUS	GO_REGULATION_OF_CELLULAR_RESPONSE_TO_GROWTH_FACTOR_STIMULUS	283	-0.458159	-1.65633	6.42533e-06	0.000112038	8.25455e-05	4028	tags=34%, list=13%, signal=29%	2033/1499/7046/4756/283149/63976/199731/27122/4853/23089/10253/7316/3091/81848/2246/147372/348093/2805/6422/64750/9508/11171/79652/10252/79674/4052/124857/10468/406903/25865/5770/64399/8200/50515/2321/2719/54778/3516/10479/7041/331/6935/58533/5579/9353/3690/7474/163126/23213/81792/2625/7049/26585/8322/3280/23191/8321/3675/4908/94/7057/80139/66000/23090/8516/6653/2022/2200/94031/3491/25928/1634/93…
GO_EXTRACELLULAR_MATRIX_BINDING	GO_EXTRACELLULAR_MATRIX_BINDING	57	-0.667154	-1.94146	6.57908e-06	0.00011443	8.43079e-05	3431	tags=54%, list=11%, signal=48%	11096/4811/9806/1301/3655/3673/3688/284348/170689/3956/8754/9353/3690/57211/64129/3675/3685/3680/7057/6695/169611/9289/3491/1634/284297/59277/161198/8404/64093/57124/1520
GO_PRODUCTION_OF_MOLECULAR_MEDIATOR_INVOLVED_IN_INFLAMMATORY_RESPONSE	GO_PRODUCTION_OF_MOLECULAR_MEDIATOR_INVOLVED_IN_INFLAMMATORY_RESPONSE	70	-0.636355	-1.93585	6.63755e-06	0.000115156	8.48433e-05	5194	tags=54%, list=17%, signal=45%	27250/7850/11221/197358/6850/3566/3620/27190/5187/240/3735/84818/55198/26060/10333/8773/215/1432/23765/113/8314/6845/4615/5054/347/923/4067/63940/695/64581/7099/2896/29108/56833/115362/140885/8673/2207
GO_PHOSPHORIC_ESTER_HYDROLASE_ACTIVITY	GO_PHOSPHORIC_ESTER_HYDROLASE_ACTIVITY	362	-0.43938	-1.61078	6.79676e-06	0.000117333	8.64469e-05	5139	tags=36%, list=17%, signal=31%	56940/11221/8654/5509/5780/23035/2151/9562/10846/994/81537/3612/1844/64943/92609/5573/744/328/4952/90809/5150/64748/90673/128853/5534/25819/51573/5528/9663/8446/5337/5148/8493/7803/51657/8073/5781/1849/80824/10454/151742/9107/5800/79624/8226/8821/54961/284161/145553/64077/53/54434/25930/4907/22978/9989/9896/4626/51205/5208/55529/5786/122618/4621/8776/10217/4534/10076/9890/26469/5770/79871/624/273…
GO_HOMOTYPIC_CELL_CELL_ADHESION	GO_HOMOTYPIC_CELL_CELL_ADHESION	81	-0.619852	-1.91157	6.81397e-06	0.000117333	8.64469e-05	2692	tags=42%, list=9%, signal=38%	18/1465/10076/140706/5294/55330/3956/7094/3690/2316/60/634/84959/4067/10627/1311/80139/5580/5912/50848/7414/3728/10019/8613/5156/4627/10398/84466/5777/6352/5341/83706/2621/3043
GO_MODIFICATION_OF_MORPHOLOGY_OR_PHYSIOLOGY_OF_OTHER_ORGANISM	GO_MODIFICATION_OF_MORPHOLOGY_OR_PHYSIOLOGY_OF_OTHER_ORGANISM	166	-0.521988	-1.78585	6.81397e-06	0.000117333	8.64469e-05	4643	tags=26%, list=15%, signal=22%	3482/6357/2208/3725/1605/3840/2332/2033/91392/3839/11334/1511/128637/5978/5806/598/440275/841/2150/5027/10578/10533/3685/5551/2040/3429/6590/6351/5272/64581/8692/8091/6355/858/6280/30835/6352/920/4069/8542/1436/348/219972
GO_AUTOPHAGOSOME	GO_AUTOPHAGOSOME	96	-0.588254	-1.86854	7.06709e-06	0.000121389	8.94351e-05	5687	tags=53%, list=18%, signal=43%	440738/9583/23001/8396/7405/79443/79735/5305/10241/25851/51715/53349/23232/11345/3312/8878/64601/124997/55283/79837/8031/120892/51368/340061/201475/8406/285180/6737/2495/65082/3064/4077/23710/9342/57533/51100/29978/11337/23400/81631/57617/284417/5587/80183/94241/81671/29058/9779/10159/2512/3920
GO_SUBSTRATE_DEPENDENT_CELL_MIGRATION	GO_SUBSTRATE_DEPENDENT_CELL_MIGRATION	29	-0.78071	-2.02672	7.14139e-06	0.00012236	9.0151e-05	2876	tags=52%, list=9%, signal=47%	2335/3673/9353/8828/51330/752/6591/10371/57698/7424/5788/22801/6386/4628/8829
GO_NEGATIVE_REGULATION_OF_VIRAL_GENOME_REPLICATION	GO_NEGATIVE_REGULATION_OF_VIRAL_GENOME_REPLICATION	62	-0.659631	-1.94823	7.18506e-06	0.000122804	9.04779e-05	5119	tags=47%, list=17%, signal=39%	5629/140564/55337/60489/3434/9636/10581/10410/9582/440275/23272/4938/5359/6041/117854/27350/91543/57506/55196/6590/84875/4599/4939/3428/684/8519/8091/6355/6352
GO_HOMEOSTASIS_OF_NUMBER_OF_CELLS	GO_HOMEOSTASIS_OF_NUMBER_OF_CELLS	244	-0.477697	-1.70542	7.24557e-06	0.000123533	9.10146e-05	4368	tags=35%, list=14%, signal=30%	54700/57678/51621/4851/212/51522/6654/23543/1236/8772/91/9636/5781/50943/3624/10296/1540/3091/84456/100/7128/7538/2113/613/11035/202309/1432/729230/54977/6722/9935/57599/596/272/8314/2068/139818/5027/10320/2539/6772/8915/1880/9770/2625/7049/92/6777/4067/4846/1831/8861/677/3575/5293/3988/118/84433/27240/10312/4254/5925/3559/3718/558/3635/3845/1021/2149/221395/5142/10019/10673/2034/10461/1435/3071/…
GO_NEGATIVE_REGULATION_OF_INTERLEUKIN_6_PRODUCTION	GO_NEGATIVE_REGULATION_OF_INTERLEUKIN_6_PRODUCTION	55	-0.687817	-2.0088	7.32125e-06	0.000124515	9.17387e-05	4106	tags=44%, list=13%, signal=38%	671/79671/50943/9655/7128/23208/408/9466/131450/3586/26191/4345/114899/55024/6376/3635/409/7099/5777/3071/84868/2621/3082/140885
GO_REGULATION_OF_CELL_SHAPE	GO_REGULATION_OF_CELL_SHAPE	155	-0.52246	-1.77788	7.49217e-06	0.000127109	9.36497e-05	4211	tags=43%, list=14%, signal=37%	157285/54509/1605/64218/91584/29780/2620/22836/10435/5362/2909/391/23268/121512/11149/23654/998/2335/9948/91010/10810/1398/1902/4478/55843/103910/5764/5028/23221/389/2242/56990/23136/51177/387/3074/152273/2185/9723/55742/55785/57464/23191/752/10395/7940/221472/57381/23129/5921/10154/50848/54751/3791/3055/2059/93663/54873/7168/4627/4628/5880/3689/11151/6347/1436
GO_GOLGI_VESICLE_TRANSPORT	GO_GOLGI_VESICLE_TRANSPORT	367	-0.433143	-1.59321	7.67478e-06	0.000129888	9.56972e-05	5969	tags=39%, list=19%, signal=32%	5624/553115/3996/10945/55770/11127/2803/5627/10749/10121/150684/9522/54832/57120/9527/51143/22920/3796/7405/10890/3797/6683/81555/583/57222/2157/400/84068/90196/10483/9382/55860/51014/51552/11345/5861/1523/23499/23163/64764/54520/59349/8775/9905/29959/286/9371/22870/4218/261729/377/60684/10484/114815/91949/6642/9980/338382/9117/79585/6810/10134/832/10640/84342/120892/23760/10540/381/10490/64689/1…
GO_PEPTIDE_ANTIGEN_BINDING	GO_PEPTIDE_ANTIGEN_BINDING	20	-0.836268	-1.98071	7.89216e-06	0.000133118	9.80769e-05	807	tags=50%, list=3%, signal=49%	3133/23428/3115/30835/3117/3119/3123/3113/3122/3127
GO_LEUKOCYTE_APOPTOTIC_PROCESS	GO_LEUKOCYTE_APOPTOTIC_PROCESS	107	-0.576845	-1.86699	7.90419e-06	0.000133118	9.80769e-05	3364	tags=38%, list=11%, signal=34%	356/3091/10758/100/9212/1399/57181/11035/55716/29126/939/917/1514/5027/7474/10859/8915/3586/4067/1831/3575/5293/4254/3559/3718/558/27242/1234/695/81704/10461/155038/27086/6387/6352/3965/3059/2621/6366/2207/972
GO_INTERACTION_WITH_HOST	GO_INTERACTION_WITH_HOST	204	-0.493918	-1.73234	7.97194e-06	0.000133932	9.86768e-05	4844	tags=36%, list=16%, signal=31%	5817/339390/4734/3434/1949/2219/156/950/1803/1605/3840/1499/91392/3839/51652/2885/8764/80145/10581/11334/8563/8547/9076/10410/6737/5806/598/85363/440275/55223/3673/841/3688/941/1948/9798/1500/3956/5481/7852/3690/5371/2519/57617/10533/23601/3685/942/4233/5272/25978/558/3373/3693/5819/2982/50848/1956/1234/8519/3678/1508/8692/290/858/6404/30835/3965/920/2621/8673/857/4360/972
GO_NEGATIVE_REGULATION_OF_SUPRAMOLECULAR_FIBER_ORGANIZATION	GO_NEGATIVE_REGULATION_OF_SUPRAMOLECULAR_FIBER_ORGANIZATION	137	-0.541573	-1.80721	8.05379e-06	0.000134979	9.94481e-05	4293	tags=37%, list=14%, signal=32%	55604/89795/2764/3312/89927/10677/406929/832/9087/29767/57551/23075/10565/5756/253725/23122/11075/9026/5216/25802/136319/4281/585/830/50810/395/9353/25999/85358/256949/58526/829/10395/11344/6622/118/5580/9535/4233/822/348110/7114/51474/79822/2059/1901/90102/7454/1003/11151/348
GO_PHOSPHOPROTEIN_PHOSPHATASE_ACTIVITY	GO_PHOSPHOPROTEIN_PHOSPHATASE_ACTIVITY	179	-0.513788	-1.77526	8.31344e-06	0.000138994	0.000102406	5839	tags=45%, list=19%, signal=37%	147699/5494/5728/1739/55370/8897/23399/11156/1843/56940/11221/5509/5780/23035/9562/994/1844/92609/90673/128853/5534/5528/8446/8493/7803/51657/8073/5781/1849/80824/10454/151742/9107/5800/54961/145553/64077/54434/25930/9989/4626/5786/4621/8776/10217/4534/10076/26469/5770/79871/9647/5778/1846/134510/5530/2139/64419/1845/2138/5797/11099/150290/5787/5795/57460/84959/55313/23371/26191/5796/54935/5791/5…
GO_PYRUVATE_METABOLIC_PROCESS	GO_PYRUVATE_METABOLIC_PROCESS	150	0.481617	1.79338	8.56545e-06	0.000142861	0.000105255	2824	tags=21%, list=9%, signal=19%	230/9123/2026/5214/3939/2023/54541/5209/3099/5163/23539/4199/5230/5210/2821/5211/2597/5091/226/682/26471/5223/195827/23225/2584/7167/25874/2739/8013/2027/9759/9818
GO_POSITIVE_REGULATION_OF_EPITHELIAL_CELL_PROLIFERATION	GO_POSITIVE_REGULATION_OF_EPITHELIAL_CELL_PROLIFERATION	203	-0.497837	-1.74484	8.59752e-06	0.00014305	0.000105395	5162	tags=41%, list=17%, signal=35%	5798/5629/130497/252983/51162/1535/51548/6239/406919/57343/406913/4851/5607/3725/8626/8837/1499/7046/2683/2263/4853/4893/1001/441478/4192/3091/3037/100506013/7128/2246/998/6422/9076/93986/10765/3357/406903/57599/5764/57142/25865/2752/26051/3690/7474/8828/3912/2138/5587/3676/3586/94/80139/3915/1012/79805/120425/5155/8291/3373/2324/7060/10000/1956/6776/8742/57608/3791/7424/2252/7857/7099/2896/7010/…
GO_REGULATION_OF_MONONUCLEAR_CELL_MIGRATION	GO_REGULATION_OF_MONONUCLEAR_CELL_MIGRATION	45	-0.705514	-1.99149	8.66734e-06	0.000143865	0.000105995	2856	tags=51%, list=9%, signal=46%	3735/4192/158747/1432/729230/196527/9353/5054/23236/26585/4067/7057/5641/1435/56833/1230/199/6387/6352/1240/728/719/3627
GO_EXTRACELLULAR_MATRIX_STRUCTURAL_CONSTITUENT	GO_EXTRACELLULAR_MATRIX_STRUCTURAL_CONSTITUENT	165	-0.520348	-1.78103	8.97996e-06	0.000148697	0.000109555	3348	tags=39%, list=11%, signal=35%	4256/4811/3918/4969/1293/8406/1301/2335/1292/4052/27286/4240/165/1296/8076/84034/2192/22915/84570/78987/1291/10516/80144/3912/80781/25890/4237/83872/64129/1311/1462/7057/2202/7373/1284/3915/3910/7058/1282/25878/2200/1281/3491/1634/79812/4148/3730/50509/7450/115908/7837/4060/1306/10085/127435/81578/10875/920/3490/4239/54829/4053/22795/10631
GO_POSITIVE_REGULATION_OF_ION_TRANSPORT	GO_POSITIVE_REGULATION_OF_ION_TRANSPORT	275	-0.4631	-1.66922	9.41054e-06	0.000155454	0.000114533	4394	tags=31%, list=14%, signal=27%	400916/23630/57620/1756/5865/5311/3306/55800/799/154/10347/3736/54997/134145/5663/23204/10768/375346/3779/57165/808/3759/4923/65018/10008/729230/18/801/196527/23171/552/3064/246329/7225/11261/5028/2048/65125/6845/481/2946/5027/2539/85358/2316/3784/5336/57158/6324/9472/2273/6622/482/6351/5031/5580/2745/7466/6376/8792/5155/409/2149/7114/1272/183/4283/7070/5159/10268/51393/6373/5724/1230/6387/6352/9…
GO_ANTIGEN_PROCESSING_AND_PRESENTATION_OF_PEPTIDE_ANTIGEN_VIA_MHC_CLASS_I	GO_ANTIGEN_PROCESSING_AND_PRESENTATION_OF_PEPTIDE_ANTIGEN_VIA_MHC_CLASS_I	97	-0.586354	-1.86756	9.48999e-06	0.000156392	0.000115225	3949	tags=41%, list=13%, signal=36%	3077/5686/3140/5720/1535/6890/10484/5696/4012/5713/10134/9861/8773/5716/9554/5721/51752/6892/2210/10437/9341/9491/5698/1636/3685/2217/3133/5699/567/3693/55080/4688/50856/653361/4689/64167/2209/8673/2207/1536
GO_NEGATIVE_REGULATION_OF_EXOCYTOSIS	GO_NEGATIVE_REGULATION_OF_EXOCYTOSIS	32	-0.757179	-1.99939	9.79195e-06	0.000160984	0.000118608	4500	tags=50%, list=15%, signal=43%	4851/2332/5908/613/5978/729230/11314/2771/5906/634/6622/3598/2213/8832/3965/3162
GO_RESPIRATORY_CHAIN_COMPLEX	GO_RESPIRATORY_CHAIN_COMPLEX	74	0.583596	1.94266	9.81697e-06	0.000161012	0.000118628	5109	tags=41%, list=17%, signal=34%	56901/440567/1339/4715/7388/84419/790955/4725/4726/4713/100128525/7386/90871/6389/4712/4707/54539/126328/27089/4722/4705/4710/374291/617/84701/7381/9377/4708/4702/4701
GO_CONTRACTILE_ACTIN_FILAMENT_BUNDLE_ASSEMBLY	GO_CONTRACTILE_ACTIN_FILAMENT_BUNDLE_ASSEMBLY	96	-0.58435	-1.85615	9.93639e-06	0.000162585	0.000119787	3617	tags=36%, list=12%, signal=32%	9475/406929/10411/998/6422/23122/6385/5216/1902/6722/585/389/9647/408/395/7126/387/2185/4771/3984/10395/5829/4233/5734/3693/22899/8477/79822/7168/1901/1490/7791/90102/8829/7454
GO_AMYLOID_BETA_BINDING	GO_AMYLOID_BETA_BINDING	77	-0.615584	-1.88744	1.00038e-05	0.000163301	0.000120315	2256	tags=34%, list=7%, signal=31%	3673/4804/2048/84570/8685/9445/8322/10288/323/7042/7097/6653/54103/5621/7099/2213/10268/1471/3689/3684/54209/4481/9452/348/972/712
GO_RESPONSE_TO_HEPATOCYTE_GROWTH_FACTOR	GO_RESPONSE_TO_HEPATOCYTE_GROWTH_FACTOR	19	-0.840747	-1.97049	1.00499e-05	0.000163666	0.000120584	3815	tags=63%, list=12%, signal=55%	22933/55198/26060/2730/1398/9564/2729/81792/3586/5641/8829/3082
GO_NEGATIVE_REGULATION_OF_INFLAMMATORY_RESPONSE	GO_NEGATIVE_REGULATION_OF_INFLAMMATORY_RESPONSE	165	-0.519104	-1.77677	1.01489e-05	0.00016489	0.000121486	3791	tags=32%, list=12%, signal=28%	79671/50943/9021/5598/406929/55198/4192/100/9655/7128/2113/613/4907/215/693175/9975/23208/113/55737/89790/131450/64838/114548/2625/347/3586/4790/4345/5580/114899/7130/7133/5925/3559/6376/5734/2876/54/7132/5468/5788/79626/2896/2213/7010/29108/56833/10203/1003/3082/140885/348
GO_SPROUTING_ANGIOGENESIS	GO_SPROUTING_ANGIOGENESIS	163	-0.520042	-1.7753	1.06297e-05	0.000172296	0.000126942	3387	tags=34%, list=11%, signal=30%	441478/57674/100506013/2246/147372/2303/998/4215/54567/6722/406903/27286/3688/4804/1948/2321/2752/4086/26051/9353/55333/387/2185/3716/9723/55742/26585/3586/634/161742/94/7057/56999/1012/8434/29775/57381/51564/4223/2324/10000/79812/57608/3678/3791/7424/84870/7010/10769/185/10266/8829/161198/3162/187
GO_POSITIVE_REGULATION_OF_CALCIUM_ION_TRANSPORT	GO_POSITIVE_REGULATION_OF_CALCIUM_ION_TRANSPORT	124	-0.551466	-1.8161	1.06572e-05	0.000172338	0.000126973	3234	tags=31%, list=11%, signal=28%	375346/57165/808/4923/10008/801/3064/246329/7225/481/2946/5027/2539/5336/57158/9472/6622/6351/5031/7466/6376/5155/409/2149/4283/7070/5159/10268/51393/6373/1230/6387/6352/920/6347/3627/857/187
GO_INTERLEUKIN_12_PRODUCTION	GO_INTERLEUKIN_12_PRODUCTION	57	-0.659819	-1.92012	1.08526e-05	0.000175087	0.000128998	2740	tags=42%, list=9%, signal=38%	1432/8767/4050/958/3659/388325/10859/51311/23236/3586/7057/7097/4790/5580/3718/409/3663/54/64581/7099/3394/27086/1240/3965
GO_PROTEIN_LOCALIZATION_TO_PLASMA_MEMBRANE	GO_PROTEIN_LOCALIZATION_TO_PLASMA_MEMBRANE	266	-0.462005	-1.66046	1.09338e-05	0.000175985	0.00012966	4259	tags=32%, list=14%, signal=28%	286/5865/4218/55800/57799/284098/10484/8878/54997/9475/6810/391/2319/10640/10490/84687/26060/23759/64689/201475/23122/3745/9545/4644/8417/22841/598/80262/26088/246329/115548/10434/9847/5028/3688/4905/2580/2048/8766/8650/7871/9341/11031/340348/57512/51762/6845/55737/6809/23136/481/9482/25999/1213/4323/2316/55204/5906/60/29098/6844/10791/3675/3875/92162/23167/129303/8642/50848/5583/1956/5621/3728/7…
GO_NEGATIVE_REGULATION_OF_TUMOR_NECROSIS_FACTOR_SUPERFAMILY_CYTOKINE_PRODUCTION	GO_NEGATIVE_REGULATION_OF_TUMOR_NECROSIS_FACTOR_SUPERFAMILY_CYTOKINE_PRODUCTION	76	-0.624417	-1.90063	1.12137e-05	0.00017979	0.000132463	1515	tags=26%, list=5%, signal=25%	9466/10859/3586/26191/6376/945/558/409/64115/54/10457/50856/7099/947/5777/84868/3965/54209/2621/140885
GO_NIK_NF_KAPPAB_SIGNALING	GO_NIK_NF_KAPPAB_SIGNALING	178	-0.50656	-1.75366	1.12407e-05	0.00017979	0.000132463	6167	tags=42%, list=20%, signal=34%	8904/407032/5531/5711/222487/1147/23291/5494/10725/54765/7189/5683/10197/5966/81/11156/351/6363/27250/3611/8717/5686/5720/197358/406919/4791/602/2033/5696/5971/5713/1540/6885/1116/330/9861/54386/10333/8945/11035/8797/693175/5716/5721/9966/56672/10616/939/7105/9491/387/114548/5698/9770/55075/26585/9020/26191/7097/4790/29775/114899/3987/51564/5699/56892/1956/7114/51284/7099/3606/84868/3965/54209/929
GO_FILOPODIUM	GO_FILOPODIUM	104	-0.578145	-1.86361	1.12483e-05	0.00017979	0.000132463	4239	tags=43%, list=14%, signal=37%	1756/1605/2332/2683/7802/22902/2047/84687/121512/10411/10381/5756/998/4644/3655/160/118812/4478/4534/3688/9936/388325/3690/374403/64005/4771/57451/23191/3675/3685/11344/84168/10123/4254/8633/57698/7408/10642/10788/50619/5420/3936/7412/72/59
GO_CELL_CORTEX	GO_CELL_CORTEX	317	-0.4491	-1.63067	1.13623e-05	0.000181193	0.000133497	5899	tags=40%, list=19%, signal=33%	22919/3996/55770/55915/7189/10486/10121/23265/1072/388/81/89848/28988/1487/23176/10890/3077/7456/2017/824/2241/4734/120/55860/3748/7402/147179/9743/100820829/29959/10120/80306/54509/5311/2764/1499/7223/22836/285527/5048/2263/23603/5663/10296/4082/391/2319/10640/22999/84687/3918/375346/1522/10411/2246/283849/6401/998/23406/9948/23122/9026/8976/5216/10096/57477/1627/103910/9847/23221/23233/9936/389…
GO_CELL_ADHESION_MEDIATED_BY_INTEGRIN	GO_CELL_ADHESION_MEDIATED_BY_INTEGRIN	69	-0.629819	-1.90741	1.14315e-05	0.000181876	0.000134	3287	tags=51%, list=11%, signal=45%	54997/5781/23075/100/1399/2303/1398/3673/3688/5294/65125/8754/3690/5054/3676/3685/4067/7042/5328/6591/2200/9358/9404/3693/3678/10563/22801/5420/5777/3071/3689/6352/83706/916/6366
GO_CYTOKINE_ACTIVITY	GO_CYTOKINE_ACTIVITY	218	-0.486257	-1.71908	1.15572e-05	0.000183455	0.000135163	2779	tags=21%, list=9%, signal=19%	113540/5008/9966/6374/55258/4050/8200/123920/51192/7474/6846/112616/146433/6362/26585/3586/7042/944/8741/6351/4254/58191/6358/6376/1489/152189/10148/8742/6398/10673/10563/7857/4283/2896/6355/8743/6373/1435/3606/6387/6352/9235/6347/3627/6366
GO_INTERLEUKIN_2_BIOSYNTHETIC_PROCESS	GO_INTERLEUKIN_2_BIOSYNTHETIC_PROCESS	23	-0.806393	-1.97442	1.16006e-05	0.000183721	0.000135359	3835	tags=65%, list=12%, signal=57%	3556/50943/7538/941/6777/940/942/84433/5074/3902/64581/5788/3606/920/916
GO_POLYSOMAL_RIBOSOME	GO_POLYSOMAL_RIBOSOME	32	0.724349	2.07207	1.16406e-05	0.000183931	0.000135514	4792	tags=66%, list=16%, signal=55%	25873/6227/6234/6152/6169/6135/6130/6142/8667/6171/6160/6228/6132/6128/6235/6143/1938/6141/6156/4736/689
GO_REGULATION_OF_PHOSPHOLIPASE_ACTIVITY	GO_REGULATION_OF_PHOSPHOLIPASE_ACTIVITY	70	-0.627028	-1.90748	1.17971e-05	0.00018598	0.000137024	3039	tags=40%, list=10%, signal=36%	2263/627/6401/2776/552/1902/9170/3357/2321/8698/395/378/5330/4908/6622/5031/3491/1956/115727/2769/5156/183/5159/185/5724/6352/728/1909
GO_CELLULAR_RESPONSE_TO_COPPER_ION	GO_CELLULAR_RESPONSE_TO_COPPER_ION	27	0.758214	2.07454	1.23339e-05	0.000193999	0.000142932	414	tags=33%, list=1%, signal=33%	4499/4495/4501/4494/4493/4504/4502/4496/4489
GO_NEGATIVE_REGULATION_OF_CYTOSKELETON_ORGANIZATION	GO_NEGATIVE_REGULATION_OF_CYTOSKELETON_ORGANIZATION	144	-0.529828	-1.77862	1.26149e-05	0.000197967	0.000145856	4293	tags=36%, list=14%, signal=31%	55604/89795/2764/4591/89927/8850/10677/406929/832/9087/29767/57551/23075/10565/5756/4682/253725/23122/11075/9026/5216/25802/136319/4281/585/830/50810/395/9353/25999/85358/256949/58526/829/10395/11344/6622/118/5580/9535/4233/822/348110/7114/51474/79822/2059/1901/90102/7454/1003/11151
GO_REGULATION_OF_PEPTIDASE_ACTIVITY	GO_REGULATION_OF_PEPTIDASE_ACTIVITY	439	-0.417881	-1.55395	1.26791e-05	0.000198524	0.000146266	3142	tags=24%, list=10%, signal=22%	7076/9806/3476/23786/1293/2335/8797/5978/65018/1432/79594/114769/9026/5721/5062/9966/64780/124857/8767/841/960/58484/4804/9447/6692/89932/5104/6279/2719/939/9647/2537/408/23400/355/331/7078/2192/83595/25816/55122/5371/1509/5054/3092/9491/8915/387/22900/114548/5698/4155/5329/4067/10395/1475/7057/84168/6622/1512/6590/83874/6695/843/8434/10550/4217/5272/6653/51232/10653/3491/409/3932/64115/5265/5621…
GO_POSITIVE_REGULATION_OF_LIPASE_ACTIVITY	GO_POSITIVE_REGULATION_OF_LIPASE_ACTIVITY	73	-0.630393	-1.91624	1.27586e-05	0.000199318	0.00014685	3710	tags=42%, list=12%, signal=37%	2263/627/51099/6401/2776/552/1902/9170/3357/389/2321/8698/395/387/378/5330/4908/5031/3491/338328/1956/115727/2769/5156/183/5159/185/5724/6352/728/1909
GO_POSITIVE_REGULATION_OF_INTERLEUKIN_8_SECRETION	GO_POSITIVE_REGULATION_OF_INTERLEUKIN_8_SECRETION	16	-0.864656	-1.95135	1.29971e-05	0.000202585	0.000149258	1787	tags=81%, list=6%, signal=77%	51744/965/2150/7474/7096/7097/2149/8692/7099/914/29108/3965/929
GO_POSITIVE_REGULATION_OF_PHOSPHATIDYLINOSITOL_3_KINASE_SIGNALING	GO_POSITIVE_REGULATION_OF_PHOSPHATIDYLINOSITOL_3_KINASE_SIGNALING	88	-0.594621	-1.85735	1.35985e-05	0.000211481	0.000155812	2092	tags=33%, list=7%, signal=31%	5294/2321/2150/56034/847/4067/4908/940/7042/5293/55615/4919/5155/1634/2149/3791/23533/5156/183/5159/653361/7010/10870/118788/5777/3606/6352/3059/3082
GO_REGULATION_OF_DEFENSE_RESPONSE_TO_VIRUS_BY_VIRUS	GO_REGULATION_OF_DEFENSE_RESPONSE_TO_VIRUS_BY_VIRUS	30	-0.761406	-1.98619	1.37816e-05	0.000213368	0.000157203	3207	tags=50%, list=10%, signal=45%	161/8905/5062/160/1175/164/940/919/51606/1794/567/3932/162/3055/920
GO_REGULATION_OF_MAST_CELL_ACTIVATION_INVOLVED_IN_IMMUNE_RESPONSE	GO_REGULATION_OF_MAST_CELL_ACTIVATION_INVOLVED_IN_IMMUNE_RESPONSE	30	-0.760891	-1.98485	1.37816e-05	0.000213368	0.000157203	2682	tags=53%, list=9%, signal=49%	6813/30817/11314/6845/2242/57102/4067/9846/201294/3598/8832/5880/3965/8673/2207/3162
GO_REGULATION_OF_NATURAL_KILLER_CELL_ACTIVATION	GO_REGULATION_OF_NATURAL_KILLER_CELL_ACTIVATION	34	-0.745832	-1.9951	1.38715e-05	0.00021428	0.000157874	3029	tags=44%, list=10%, signal=40%	10125/257101/25807/164/388552/6777/26191/3133/9760/558/639/3606/84868/7305/2621
GO_DENDRITIC_CELL_ANTIGEN_PROCESSING_AND_PRESENTATION	GO_DENDRITIC_CELL_ANTIGEN_PROCESSING_AND_PRESENTATION	12	-0.896162	-1.89396	1.39421e-05	0.000214888	0.000158322	1236	tags=67%, list=4%, signal=64%	6556/7057/50856/968/2213/10875/6366/972
GO_EPITHELIAL_TUBE_MORPHOGENESIS	GO_EPITHELIAL_TUBE_MORPHOGENESIS	326	-0.445339	-1.62447	1.42648e-05	0.000219373	0.000161626	5141	tags=38%, list=17%, signal=32%	6714/5629/3611/130497/129880/51548/57545/54345/6423/79191/26249/4040/29072/7289/4851/11019/6789/1605/83605/8289/5311/65979/54903/5914/1499/7249/5898/2263/4853/5663/2909/51684/10253/441478/5087/4192/3091/79633/1522/1954/2246/83852/9500/2303/23654/4855/6422/8945/170690/10252/6385/7798/10765/5216/25932/54567/6722/55083/90/9968/51804/596/585/25865/64399/6495/6692/1948/2719/8320/3516/144165/7852/5754/…
GO_POSITIVE_REGULATION_OF_ENDOCYTOSIS	GO_POSITIVE_REGULATION_OF_ENDOCYTOSIS	101	-0.578836	-1.85176	1.47259e-05	0.00022596	0.00016648	4031	tags=43%, list=13%, signal=37%	2332/10347/7018/55681/120892/55198/1759/26060/100506013/6401/9026/8976/196527/6453/160/3673/11031/2719/408/2150/5530/7474/5054/25999/3092/5336/26585/51479/4908/6622/9779/567/558/409/5468/3071/1601/718/54209/6424/6366/348/929
GO_REGULATION_OF_LYMPHOCYTE_CHEMOTAXIS	GO_REGULATION_OF_LYMPHOCYTE_CHEMOTAXIS	27	-0.774369	-1.96914	1.48054e-05	0.000226676	0.000167007	2909	tags=48%, list=9%, signal=44%	80024/729230/65125/284114/7474/6846/2185/6351/10563/6352/6347/3627/6366
GO_GOLGI_ASSOCIATED_VESICLE	GO_GOLGI_ASSOCIATED_VESICLE	176	-0.501023	-1.73247	1.51869e-05	0.000232003	0.000170932	5961	tags=43%, list=19%, signal=35%	553115/3134/538/10945/55690/10121/23621/54503/57120/121665/11276/351/81555/51324/57222/2157/10483/3482/51014/51552/3120/4135/4952/59349/26511/147007/5297/4218/261729/9182/10484/10618/4924/120892/10490/113419/1522/201475/23390/51290/9554/26958/81562/27072/160/22937/10972/54812/164/146456/2153/203547/149111/83988/51762/3118/1213/50999/966/11196/9445/84317/8218/3133/567/5265/6272/3115/3117/3119/3123…
GO_POSITIVE_REGULATION_OF_MYELOID_CELL_DIFFERENTIATION	GO_POSITIVE_REGULATION_OF_MYELOID_CELL_DIFFERENTIATION	93	-0.591929	-1.87005	1.58864e-05	0.000242154	0.000178411	4592	tags=43%, list=15%, signal=37%	10221/4920/3725/8772/91/7071/54997/9636/338382/4853/3624/3091/2113/1432/841/2242/537/6772/146433/92/133308/6777/677/56998/169200/4254/5925/3635/861/81501/182/1435/3071/1230/920/7305/3059/54209/2124/972
GO_T_CELL_DIFFERENTIATION_INVOLVED_IN_IMMUNE_RESPONSE	GO_T_CELL_DIFFERENTIATION_INVOLVED_IN_IMMUNE_RESPONSE	67	-0.635779	-1.90264	1.655e-05	0.000251713	0.000185454	6401	tags=58%, list=21%, signal=46%	84807/3458/4179/26022/30009/538/3662/161882/3142/6363/7292/3566/602/64218/5914/6778/5971/50943/9655/26253/8767/941/84695/8320/1880/114548/3594/2625/942/6693/114836/3718/5734/10538/27086/3606/10875/3965/2207
GO_REGULATION_OF_OSTEOCLAST_DIFFERENTIATION	GO_REGULATION_OF_OSTEOCLAST_DIFFERENTIATION	65	-0.639724	-1.9013	1.68687e-05	0.000255481	0.00018823	4009	tags=42%, list=13%, signal=36%	1499/7071/4853/6422/10766/10234/9935/537/6988/10859/11025/9770/133308/7030/84959/11006/169200/4286/632/2200/3635/284266/7099/1435/1230/7305/54209
GO_REGULATION_OF_NIK_NF_KAPPAB_SIGNALING	GO_REGULATION_OF_NIK_NF_KAPPAB_SIGNALING	111	-0.563267	-1.82374	1.68804e-05	0.000255481	0.00018823	6167	tags=46%, list=20%, signal=37%	8904/407032/222487/23291/5494/10725/54765/7189/81/11156/351/6363/27250/3611/8717/197358/602/2033/1540/6885/1116/54386/10333/8797/693175/9966/56672/10616/939/7105/387/114548/9770/55075/26585/26191/7097/29775/114899/3987/51564/56892/1956/7114/51284/7099/3606/84868/3965/54209/929
GO_REGULATION_OF_ION_TRANSMEMBRANE_TRANSPORT	GO_REGULATION_OF_ION_TRANSMEMBRANE_TRANSPORT	482	-0.409725	-1.53015	1.69087e-05	0.000255481	0.00018823	4606	tags=26%, list=15%, signal=23%	3748/7402/84277/823/91404/400916/23630/57620/64924/775/1756/3770/5311/56659/3306/8660/55800/2332/799/1393/154/3736/54997/1612/57555/134145/1741/5663/23204/845/54102/6588/10768/259232/375346/3779/57165/808/55799/3759/57190/9948/84502/4923/65018/50488/10008/729230/3745/801/4644/196527/23171/25932/3064/246329/9254/7225/11261/2280/51185/2048/5294/65125/7871/93589/149111/481/2946/53373/5027/2539/27075…
GO_TOLL_LIKE_RECEPTOR_4_SIGNALING_PATHWAY	GO_TOLL_LIKE_RECEPTOR_4_SIGNALING_PATHWAY	39	-0.713874	-1.95257	1.73788e-05	0.00026201	0.00019304	3711	tags=49%, list=12%, signal=43%	338382/55198/26060/7128/57590/22841/57162/8767/388325/2150/4067/26191/9865/7099/118788/3689/3684/23643/929
GO_NEUROINFLAMMATORY_RESPONSE	GO_NEUROINFLAMMATORY_RESPONSE	74	-0.623941	-1.89261	1.74182e-05	0.000262032	0.000193056	2172	tags=30%, list=7%, signal=28%	23208/25825/3459/131450/51311/6622/7097/4345/7133/6376/1956/5788/51284/2896/3689/199/3606/3684/728/7305/54209/712
GO_NEGATIVE_REGULATION_OF_REGULATED_SECRETORY_PATHWAY	GO_NEGATIVE_REGULATION_OF_REGULATED_SECRETORY_PATHWAY	23	-0.800374	-1.95969	1.81606e-05	0.000272087	0.000200465	4500	tags=65%, list=15%, signal=56%	4851/2332/5908/613/5978/729230/11314/2771/5906/634/3598/2213/8832/3965/3162
GO_POSITIVE_REGULATION_OF_CELL_SUBSTRATE_ADHESION	GO_POSITIVE_REGULATION_OF_CELL_SUBSTRATE_ADHESION	115	-0.552301	-1.79691	1.81654e-05	0.000272087	0.000200465	3531	tags=39%, list=11%, signal=35%	136227/4192/3037/4811/27185/8826/9806/1399/998/6422/2335/6385/3655/1398/5764/57091/9647/2316/25890/2185/9448/55679/5795/3675/201294/1012/3987/6376/3491/1021/3728/3678/3791/133584/4739/7070/7010/1435/10085/1842/151887/8829/916/25975/6366
GO_NEGATIVE_REGULATION_OF_VIRAL_LIFE_CYCLE	GO_NEGATIVE_REGULATION_OF_VIRAL_LIFE_CYCLE	87	-0.600888	-1.87215	1.82622e-05	0.000272945	0.000201096	5154	tags=48%, list=17%, signal=40%	407032/4057/164668/24138/10206/8724/5629/140564/55337/60489/3434/2219/51652/9636/10581/8547/10410/6737/9582/5806/85363/440275/23272/4938/5359/6041/117854/5371/27350/91543/57506/55196/6590/84875/4599/4939/3428/684/8519/8091/6355/6352
GO_PLATELET_ALPHA_GRANULE	GO_PLATELET_ALPHA_GRANULE	90	-0.59759	-1.87462	1.83991e-05	0.000274396	0.000202166	3359	tags=39%, list=11%, signal=35%	51368/10490/7076/54495/2335/139322/94121/5104/2153/6845/22915/3690/5054/7057/7042/6622/3481/10916/87/7058/5155/54863/9749/5265/7114/7424/7450/710/5175/5552/83706/2621/3082/2162/3671
GO_NEGATIVE_REGULATION_OF_LEUKOCYTE_APOPTOTIC_PROCESS	GO_NEGATIVE_REGULATION_OF_LEUKOCYTE_APOPTOTIC_PROCESS	49	-0.68804	-1.96973	1.85193e-05	0.000275595	0.000203049	4377	tags=57%, list=14%, signal=49%	57678/3620/1236/8772/8660/3091/100/9212/57181/939/10859/8915/1831/3575/4254/3718/558/1234/81704/10461/27086/6387/6352/3059/2621/6366/2207/972
GO_PEPTIDE_RECEPTOR_ACTIVITY	GO_PEPTIDE_RECEPTOR_ACTIVITY	151	-0.523319	-1.76738	1.85684e-05	0.000275731	0.000203149	3993	tags=25%, list=13%, signal=21%	799/114815/4883/10886/3577/53831/27297/57537/4923/1241/729230/552/554/624/2150/7852/10663/4881/9034/2833/1910/79627/1524/2149/1234/10800/886/185/10268/10203/1230/10266/2357/1240/1909/2359/187
GO_LUMENAL_SIDE_OF_MEMBRANE	GO_LUMENAL_SIDE_OF_MEMBRANE	30	-0.756862	-1.97433	1.88532e-05	0.000279359	0.000205822	2239	tags=53%, list=7%, signal=50%	5311/3312/4924/10134/6892/3118/5476/3133/3115/3117/3119/3123/3113/3122/972/3127
GO_REGULATION_OF_WOUND_HEALING	GO_REGULATION_OF_WOUND_HEALING	147	-0.524899	-1.76352	1.94553e-05	0.000287663	0.00021194	3226	tags=41%, list=10%, signal=37%	308/1839/4638/11221/6665/7391/8573/22875/6850/6239/4780/5592/5154/199731/7006/10855/7128/10565/2303/5327/158376/9076/693175/23122/18/94121/196527/1398/7056/2150/7852/5054/51330/5329/634/84959/4067/4846/7057/5580/5328/5155/50848/2149/10019/64581/8613/5156/7035/7099/710/4627/947/2191/90102/5341/7048/857/348/2207
GO_ACTOMYOSIN	GO_ACTOMYOSIN	79	-0.605437	-1.86086	2.09601e-05	0.000309251	0.000227845	5499	tags=52%, list=18%, signal=43%	57175/81/4638/79784/11346/3611/50507/1535/171024/9531/8850/11170/2275/9948/4644/10015/57477/1627/10611/103910/7171/22885/23002/5239/55752/4026/5829/9260/87/4919/54751/51474/1265/7010/7168/27295/4627/4628/10398/7791/3936
GO_ENDOTHELIUM_DEVELOPMENT	GO_ENDOTHELIUM_DEVELOPMENT	129	-0.541665	-1.79321	2.12297e-05	0.00031256	0.000230284	3402	tags=42%, list=11%, signal=37%	7716/23135/10411/2246/2303/4855/23462/9076/25932/7082/4478/54567/90/57826/5764/25865/80274/55810/5138/3516/2150/26051/7852/9294/6935/81792/80781/5906/387/57493/634/94/118/7026/4233/2022/3687/64321/50848/2876/7132/3791/7122/182/5175/947/1901/27086/8829/2702/1003/30061/2701/3627
GO_ENTRY_INTO_HOST	GO_ENTRY_INTO_HOST	133	-0.533881	-1.77477	2.1399e-05	0.000314143	0.00023145	2897	tags=32%, list=9%, signal=29%	8547/9076/10410/6737/5806/85363/55223/3673/3688/941/1948/1500/3956/7852/3690/2519/57617/23601/3685/942/4233/558/3373/3693/5819/50848/1956/1234/8519/3678/1508/8692/290/858/6404/30835/3965/920/2621/8673/857/4360/972
GO_EXTRINSIC_APOPTOTIC_SIGNALING_PATHWAY	GO_EXTRINSIC_APOPTOTIC_SIGNALING_PATHWAY	223	-0.477197	-1.68791	2.14281e-05	0.000314143	0.00023145	5564	tags=43%, list=18%, signal=36%	5170/3383/10197/282991/6498/599/2872/5196/6714/8717/2017/23678/6423/81537/4055/10962/80196/5607/6789/8837/8772/51741/91/9531/7046/162989/2931/1612/3624/5598/6810/1540/23017/356/26060/7128/90865/8406/6422/7185/9821/8797/3856/658/10116/3655/5062/2730/598/3064/90/841/596/10616/8682/85450/939/64798/11337/2537/355/7078/2139/2729/5027/5371/5054/8915/2138/51330/8794/3685/3875/4846/3429/7057/55437/7042/1…
GO_PHOSPHOLIPASE_C_ACTIVATING_G_PROTEIN_COUPLED_RECEPTOR_SIGNALING_PATHWAY	GO_PHOSPHOLIPASE_C_ACTIVATING_G_PROTEIN_COUPLED_RECEPTOR_SIGNALING_PATHWAY	108	-0.572195	-1.85062	2.15836e-05	0.000315751	0.000232635	3214	tags=26%, list=10%, signal=23%	286530/2846/2776/1241/2828/1902/3357/5028/2150/3269/5031/1910/1524/8477/2149/2769/146/886/183/185/1901/7052/10161/2357/1240/728/719/2359
GO_TRANSMEMBRANE_RECEPTOR_PROTEIN_SERINE_THREONINE_KINASE_SIGNALING_PATHWAY	GO_TRANSMEMBRANE_RECEPTOR_PROTEIN_SERINE_THREONINE_KINASE_SIGNALING_PATHWAY	344	-0.442094	-1.61935	2.19685e-05	0.000320703	0.000236283	4539	tags=33%, list=15%, signal=29%	23592/7431/57045/642658/4851/83729/4920/8483/3096/3725/128853/23144/91/2033/7046/4756/283149/63976/4012/27122/7018/4853/3624/6885/23089/7316/10454/55198/151742/26060/1954/348093/2805/6422/64750/8287/10923/11171/658/1432/79674/56963/4052/124857/10468/90/25937/2280/8200/51701/50515/2719/285704/54778/4086/3516/7041/331/8754/6935/58533/8239/5371/7474/9392/163126/7321/23213/387/7049/92/26585/3280/8321…
GO_ENDOMEMBRANE_SYSTEM_ORGANIZATION	GO_ENDOMEMBRANE_SYSTEM_ORGANIZATION	436	-0.409542	-1.52312	2.28201e-05	0.000332433	0.000244925	6285	tags=37%, list=20%, signal=30%	6711/51160/57088/149371/367/10228/79643/22931/7251/51028/274/5595/5728/55161/84313/407016/1130/8934/282991/64400/23399/23325/309/64398/55968/137886/55353/22930/5798/8724/23345/11252/165324/10890/488/6683/9631/26276/23141/257364/400/10783/1760/51361/7534/9382/10087/51014/5861/950/8675/1263/84376/727910/81565/29082/60684/8878/10347/91949/51652/55004/79895/5048/9980/51534/23603/124491/5119/406929/23…
GO_SUPEROXIDE_METABOLIC_PROCESS	GO_SUPEROXIDE_METABOLIC_PROCESS	72	-0.631097	-1.91918	2.31217e-05	0.000336117	0.000247639	2210	tags=33%, list=7%, signal=31%	2773/51167/2150/2771/10516/1728/4846/5580/654817/4688/1956/654816/54/64581/5446/183/653361/4689/375387/3689/3684/7305/6649/1536
GO_LEUKOCYTE_HOMEOSTASIS	GO_LEUKOCYTE_HOMEOSTASIS	85	-0.598757	-1.85136	2.38594e-05	0.000345387	0.000254469	3347	tags=38%, list=11%, signal=34%	3091/100/7128/11035/202309/729230/596/8314/139818/5027/8915/1880/6777/4067/1831/5293/27240/10312/4254/3559/3718/558/5142/10019/10673/10461/3071/30061/11151/3965/2207/972
GO_REGULATION_OF_LEUKOCYTE_APOPTOTIC_PROCESS	GO_REGULATION_OF_LEUKOCYTE_APOPTOTIC_PROCESS	85	-0.598687	-1.85114	2.38594e-05	0.000345387	0.000254469	3347	tags=40%, list=11%, signal=36%	3091/100/9212/57181/11035/29126/939/917/5027/7474/10859/8915/3586/4067/1831/3575/5293/4254/3718/558/1234/695/81704/10461/155038/27086/6387/6352/3965/3059/2621/6366/2207/972
GO_NADPH_OXIDASE_COMPLEX	GO_NADPH_OXIDASE_COMPLEX	15	-0.866635	-1.94041	2.46027e-05	0.000355401	0.000261848	646	tags=40%, list=2%, signal=39%	654817/4688/654816/653361/4689/1536
GO_NEGATIVE_REGULATION_OF_LEUKOCYTE_DIFFERENTIATION	GO_NEGATIVE_REGULATION_OF_LEUKOCYTE_DIFFERENTIATION	103	-0.55969	-1.7979	2.48444e-05	0.000358144	0.000263868	5465	tags=46%, list=18%, signal=38%	6348/3204/161882/3142/7292/3566/130733/10221/3149/5914/1499/8651/140685/50943/3624/441478/4192/1493/9655/6422/10766/10234/9935/3659/25793/84695/6988/10859/11025/634/84959/4067/11006/23240/2200/3718/3635/3902/1021/861/7099/2213/10875/55365/28959/972/714
GO_PHAGOCYTIC_CUP	GO_PHAGOCYTIC_CUP	27	-0.767663	-1.95208	2.5214e-05	0.000362714	0.000267235	3870	tags=67%, list=13%, signal=58%	10347/94134/375033/22841/57192/23208/11031/23396/56990/64005/51411/23616/7099/9938/84466/199/3936/11151
GO_ENDOSOME_TO_LYSOSOME_TRANSPORT	GO_ENDOSOME_TO_LYSOSOME_TRANSPORT	52	-0.663905	-1.91431	2.53543e-05	0.000363974	0.000268164	6062	tags=67%, list=20%, signal=54%	23274/7251/274/57724/388/1130/64400/81609/51361/64089/84376/10042/154/64601/151636/66008/51652/338382/55681/23339/201475/23295/63894/27072/65082/4534/6845/9482/9392/57617/83547/4074/25978/22906/6272
GO_RIBONUCLEOPROTEIN_COMPLEX_BIOGENESIS	GO_RIBONUCLEOPROTEIN_COMPLEX_BIOGENESIS	418	0.355667	1.4827	2.59607e-05	0.000371906	0.000274008	5364	tags=29%, list=17%, signal=24%	11168/8996/8662/6227/220717/10907/6234/6194/85395/6152/10969/6202/6169/11224/29960/93144/6209/6135/6635/6130/65095/6165/6201/23560/6232/79863/10248/8683/8667/9129/8568/6218/2091/51116/51491/6136/55011/6632/57418/26155/6175/22889/51602/10073/25804/79033/51504/8607/26576/29889/29093/51631/55651/6430/55052/79577/4869/5394/64979/6193/6204/84294/57109/56342/23404/1939/6128/6134/6229/5393/51068/51010/1…
GO_SYNAPSE_PRUNING	GO_SYNAPSE_PRUNING	11	-0.911664	-1.87929	2.6545e-05	0.000379489	0.000279595	722	tags=73%, list=2%, signal=71%	6376/1524/3684/718/54209/714/712/713
GO_TRANSPORT_VESICLE_MEMBRANE	GO_TRANSPORT_VESICLE_MEMBRANE	209	-0.48431	-1.70773	2.707e-05	0.000386195	0.000284536	5171	tags=34%, list=17%, signal=28%	10059/5798/23176/80331/55784/10483/51014/26503/3120/5861/4135/59349/5865/6645/9182/10484/84937/9900/388662/6843/5868/120892/10490/6456/808/5066/5869/55754/273/9554/94121/57221/160/598/80262/22937/10972/54812/23208/164/9341/23673/203547/149111/83988/6845/3118/1213/966/79772/11196/6844/6856/133308/634/200734/6622/8218/7466/3133/6653/567/192683/3115/3117/3119/3123/3113/3122/972/3127
GO_REGULATION_OF_ACTIN_FILAMENT_BUNDLE_ASSEMBLY	GO_REGULATION_OF_ACTIN_FILAMENT_BUNDLE_ASSEMBLY	95	-0.57166	-1.81227	2.77188e-05	0.000394636	0.000290754	3617	tags=36%, list=12%, signal=32%	9475/406929/23075/10411/998/6422/23122/6385/5216/1902/585/389/9647/395/85358/2316/387/4771/3984/10395/5829/4233/6376/5734/22899/8477/79822/7168/1901/1490/90102/8829/7454/5341
GO_POSITIVE_REGULATION_OF_PROTEIN_SERINE_THREONINE_KINASE_ACTIVITY	GO_POSITIVE_REGULATION_OF_PROTEIN_SERINE_THREONINE_KINASE_ACTIVITY	335	-0.43174	-1.57767	3.0232e-05	0.000429531	0.000316464	6361	tags=43%, list=21%, signal=35%	10746/3458/975/959/4515/1856/8550/257397/2064/3479/4057/6091/51495/55765/3356/7314/5595/905/7189/9693/23118/1908/51719/28988/6363/6714/5629/3611/8654/50507/9344/6850/414194/4294/5871/2889/5600/79444/3656/3084/4920/4296/5607/6789/9261/5154/10818/5311/5602/7046/8844/5148/154/7018/5781/3735/1849/5663/7786/6885/10253/7316/120892/10454/896/57551/8826/2246/808/1399/9500/10125/10333/5716/1432/79594/801/…
GO_REGULATION_OF_CATION_TRANSMEMBRANE_TRANSPORT	GO_REGULATION_OF_CATION_TRANSMEMBRANE_TRANSPORT	342	-0.434087	-1.59158	3.05099e-05	0.000432589	0.000318717	4583	tags=29%, list=15%, signal=25%	7402/84277/823/91404/400916/23630/57620/64924/775/1756/5311/3306/55800/2332/799/1393/154/3736/54997/1612/57555/134145/1741/845/6588/375346/3779/57165/808/3759/57190/84502/4923/65018/50488/10008/729230/801/4644/196527/23171/3064/246329/11261/2280/2048/5294/65125/7871/149111/481/2946/2539/27075/85358/2316/3784/54800/29098/5350/5336/2185/6844/57158/23704/7533/6324/9472/2273/84959/4067/8514/2040/6622…
GO_NEGATIVE_REGULATION_OF_NATURAL_KILLER_CELL_MEDIATED_IMMUNITY	GO_NEGATIVE_REGULATION_OF_NATURAL_KILLER_CELL_MEDIATED_IMMUNITY	15	-0.862183	-1.93045	3.10407e-05	0.000439213	0.000323597	2483	tags=53%, list=8%, signal=49%	1398/10859/634/5272/3133/409/84868/3965
GO_POSITIVE_REGULATION_OF_SMALL_GTPASE_MEDIATED_SIGNAL_TRANSDUCTION	GO_POSITIVE_REGULATION_OF_SMALL_GTPASE_MEDIATED_SIGNAL_TRANSDUCTION	72	-0.62878	-1.91214	3.19298e-05	0.000450869	0.000332185	5329	tags=54%, list=17%, signal=45%	27334/6714/2151/2889/79933/26053/4851/3084/6654/157285/8660/4853/2885/286530/1399/2846/10125/6655/9162/2828/8036/1902/11214/408/2150/9448/4067/4254/9289/1281/3845/50848/8477/2149/115727/5159/7409/1435/10161
GO_POSITIVE_REGULATION_OF_INTERLEUKIN_2_BIOSYNTHETIC_PROCESS	GO_POSITIVE_REGULATION_OF_INTERLEUKIN_2_BIOSYNTHETIC_PROCESS	14	-0.868298	-1.91907	3.24286e-05	0.000456978	0.000336686	2194	tags=64%, list=7%, signal=60%	941/6777/940/942/84433/64581/5788/920/916
GO_REGULATION_OF_ALPHA_BETA_T_CELL_ACTIVATION	GO_REGULATION_OF_ALPHA_BETA_T_CELL_ACTIVATION	91	-0.585532	-1.83469	3.29495e-05	0.000463373	0.000341398	5314	tags=51%, list=17%, signal=42%	8546/3142/6363/7292/3077/6850/3566/57045/7535/79576/5914/8651/50943/8764/100/9655/257101/729230/29126/8767/941/11314/3659/84695/10808/10859/387/114548/3594/2625/940/942/64926/3133/3718/639/64115/861/10148/5788/3071/3606/54440/3965/7048/916
GO_NUCLEOTIDE_PHOSPHORYLATION	GO_NUCLEOTIDE_PHOSPHORYLATION	134	0.48772	1.77096	3.47607e-05	0.000487851	0.000359432	1712	tags=18%, list=6%, signal=17%	230/2026/5214/3939/2023/54541/5209/3099/5230/5210/2821/5211/2597/283458/205/226/1841/26471/5223/195827/23225/2987/2584/7167
GO_POSITIVE_REGULATION_OF_NEURON_PROJECTION_DEVELOPMENT	GO_POSITIVE_REGULATION_OF_NEURON_PROJECTION_DEVELOPMENT	289	-0.446082	-1.6111	3.59823e-05	0.000503971	0.000371309	4899	tags=36%, list=16%, signal=31%	7436/2017/2889/4780/54700/1523/950/23499/54664/64764/4920/4135/81545/27020/54149/57611/8837/91584/2332/2033/81565/51657/5048/10677/5362/162427/5663/2909/8507/627/51188/22902/257194/22999/4192/27185/8826/1954/9820/5756/23654/411/55754/2335/65981/9896/79006/11075/79594/3655/79791/6453/160/1902/6722/1627/5764/4804/8766/9798/10097/6845/2242/7852/5754/8482/9353/23613/7474/85358/5906/387/51330/2185/558…
GO_GLYCEROLIPID_METABOLIC_PROCESS	GO_GLYCEROLIPID_METABOLIC_PROCESS	410	-0.416216	-1.54872	3.63831e-05	0.000508553	0.000374685	5902	tags=36%, list=19%, signal=30%	55294/3030/3356/51447/347735/5728/84803/1571/51604/344/8733/8897/56910/10955/23399/54947/3032/7915/26090/8228/8396/5320/5305/10062/6901/824/5287/59338/5106/84725/3612/57678/1609/51552/6400/126969/4952/90809/9926/4204/5154/93183/114882/7941/51573/5297/9663/1120/377/54872/8503/55650/8651/8694/5337/284098/9306/2172/1374/151056/5048/5781/9021/81579/80025/254531/79837/5868/55500/9807/51099/9107/116986…
GO_COMPLEMENT_RECEPTOR_MEDIATED_SIGNALING_PATHWAY	GO_COMPLEMENT_RECEPTOR_MEDIATED_SIGNALING_PATHWAY	13	-0.877323	-1.87409	3.71466e-05	0.000518176	0.000381774	195	tags=38%, list=1%, signal=38%	2357/1240/728/719/2359
GO_CALCIUM_ION_TRANSMEMBRANE_TRANSPORT	GO_CALCIUM_ION_TRANSMEMBRANE_TRANSPORT	330	-0.434313	-1.58545	3.72507e-05	0.000518581	0.000382073	5488	tags=31%, list=18%, signal=26%	2823/309/6348/116444/5025/308/84876/80228/6687/57419/5664/6363/55584/488/1535/117144/91689/91404/57620/775/3954/1756/1236/5311/3306/2332/799/7223/26133/5663/55283/728215/845/356/6588/259232/375346/57165/808/55799/93129/80024/57190/84502/4923/10008/801/4644/196527/57192/3357/3064/246329/9254/7225/2280/5294/5138/93589/3709/481/2946/53373/5027/2539/27075/23236/5350/5336/2185/57158/9187/9472/84959/53…
GO_POSITIVE_REGULATION_OF_RECEPTOR_SIGNALING_PATHWAY_VIA_STAT	GO_POSITIVE_REGULATION_OF_RECEPTOR_SIGNALING_PATHWAY_VIA_STAT	90	-0.587628	-1.84337	3.74175e-05	0.000519854	0.000383011	5265	tags=38%, list=17%, signal=31%	5618/85480/51379/3600/4851/23568/8651/133396/9021/23529/231/5617/5008/83666/11314/958/54625/3572/9466/2185/3280/3586/4067/3575/1489/2149/7132/183/5175/3606/6352/3059/3587/1436
GO_ESTABLISHMENT_OF_ORGANELLE_LOCALIZATION	GO_ESTABLISHMENT_OF_ORGANELLE_LOCALIZATION	403	-0.416007	-1.54264	3.75893e-05	0.000520655	0.000383601	5784	tags=38%, list=19%, signal=31%	11127/1739/4139/118426/10749/10121/5170/282991/4133/9527/63915/55968/81/8546/137886/10947/22920/84946/79443/7514/129880/3797/6683/6850/79998/3566/583/5871/2241/2157/7534/55860/2268/79567/5861/55781/6059/7013/59349/4927/8775/84376/10120/153241/55773/9371/22870/55201/1499/55166/81565/29082/83930/10484/66008/10948/5048/5119/26258/5663/4134/1001/80208/10253/55717/120892/10540/1759/3091/64689/1522/826…
GO_MACROPHAGE_ACTIVATION_INVOLVED_IN_IMMUNE_RESPONSE	GO_MACROPHAGE_ACTIVATION_INVOLVED_IN_IMMUNE_RESPONSE	13	-0.87698	-1.87336	3.76259e-05	0.000520655	0.000383601	686	tags=54%, list=2%, signal=53%	90865/8291/56670/2896/84868/7305/54209
GO_REGULATION_OF_SYSTEMIC_ARTERIAL_BLOOD_PRESSURE_BY_HORMONE	GO_REGULATION_OF_SYSTEMIC_ARTERIAL_BLOOD_PRESSURE_BY_HORMONE	40	-0.698089	-1.9217	3.77051e-05	0.000520707	0.000383639	3213	tags=48%, list=10%, signal=43%	1522/1511/552/554/10699/2028/2150/1066/387/1636/1889/4846/10159/2149/56670/183/185/2702/4311
GO_VESICLE_LOCALIZATION	GO_VESICLE_LOCALIZATION	209	-0.480682	-1.69493	3.84677e-05	0.000529544	0.00039015	6839	tags=49%, list=22%, signal=38%	6854/8195/10652/55686/63971/1201/1020/6399/90411/23332/9863/55638/92558/8301/553115/11127/5728/118426/10749/282991/4133/9527/63915/81/8546/10947/22920/79443/129880/26276/583/5871/2157/5861/59349/8775/55773/9371/22870/1499/81565/83930/10484/66008/10948/5048/57555/26258/5663/1001/80208/55717/120892/10540/1759/64689/1522/8263/10282/128637/10125/79090/8773/23122/65018/8729/9554/51693/8976/4644/65082/…
GO_RESPONSE_TO_INTERLEUKIN_9	GO_RESPONSE_TO_INTERLEUKIN_9	10	-0.911293	-1.84132	3.84984e-05	0.000529544	0.00039015	1550	tags=60%, list=5%, signal=57%	6772/3716/6777/3718/6776/3561
GO_REGULATION_OF_SYSTEMIC_ARTERIAL_BLOOD_PRESSURE_BY_RENIN_ANGIOTENSIN	GO_REGULATION_OF_SYSTEMIC_ARTERIAL_BLOOD_PRESSURE_BY_RENIN_ANGIOTENSIN	26	-0.77223	-1.94763	3.90221e-05	0.000535681	0.000394672	3213	tags=54%, list=10%, signal=48%	1522/1511/2028/2150/1066/387/1636/10159/2149/56670/183/185/2702/4311
GO_ACTIVATION_OF_PHOSPHOLIPASE_C_ACTIVITY	GO_ACTIVATION_OF_PHOSPHOLIPASE_C_ACTIVITY	31	-0.744936	-1.95944	4.19577e-05	0.000574837	0.00042352	3574	tags=55%, list=12%, signal=49%	627/6401/2776/552/1902/9170/3357/8698/395/5330/5031/1956/115727/2769/183/728/1909
GO_REGULATION_OF_SYSTEMIC_ARTERIAL_BLOOD_PRESSURE	GO_REGULATION_OF_SYSTEMIC_ARTERIAL_BLOOD_PRESSURE	93	-0.577558	-1.82465	4.20591e-05	0.000575085	0.000423703	5459	tags=46%, list=18%, signal=38%	1908/80763/5021/1215/1535/143872/147/1359/4204/89797/154/2931/5800/1522/1511/4923/170690/552/554/585/10699/2028/83988/2150/1066/387/1636/1889/4846/7026/10159/5155/23576/2149/56670/146/183/7168/185/2702/2621/4311/10631
GO_NEGATIVE_REGULATION_OF_KINASE_ACTIVITY	GO_NEGATIVE_REGULATION_OF_KINASE_ACTIVITY	248	-0.460118	-1.64495	4.26183e-05	0.00057986	0.000427221	5242	tags=39%, list=17%, signal=32%	1843/27250/56940/11221/3611/399473/104/2629/324/6423/10636/1844/4040/10221/10114/5573/868/8660/2764/8651/8850/54997/10935/7249/23603/9021/1849/5663/406929/80824/10253/51527/9655/7128/81848/6422/2776/23636/11329/10252/5062/5859/11261/25937/51347/11314/5770/2048/57761/65125/85450/9467/25793/9647/64798/1846/55924/7453/58533/389119/1845/5576/57493/4771/150290/5795/1647/634/200734/84959/4067/161742/26…
GO_POSITIVE_REGULATION_OF_MONOCYTE_CHEMOTAXIS	GO_POSITIVE_REGULATION_OF_MONOCYTE_CHEMOTAXIS	18	-0.815097	-1.88328	4.26232e-05	0.00057986	0.000427221	2856	tags=56%, list=9%, signal=50%	158747/729230/196527/5054/5641/1230/199/6387/6352/3627
GO_PHOSPHATIDYLINOSITOL_METABOLIC_PROCESS	GO_PHOSPHATIDYLINOSITOL_METABOLIC_PROCESS	176	-0.490412	-1.69578	4.26603e-05	0.00057986	0.000427221	5857	tags=38%, list=19%, signal=31%	3356/51447/5728/51604/8733/8897/8396/5320/5305/5287/59338/84725/3612/51552/4952/90809/9926/5154/93183/5297/377/54872/8503/55650/8651/284098/9306/9021/81579/79837/5868/9807/9107/116986/8821/9655/84174/9896/100996939/10423/55529/3357/8776/4534/10026/5294/94005/79887/376497/23396/55697/64419/22908/23236/5336/8605/55361/5293/23167/129303/5155/3635/1154/23533/5159/5341/1436
GO_REGULATION_OF_VIRAL_GENOME_REPLICATION	GO_REGULATION_OF_VIRAL_GENOME_REPLICATION	98	-0.566088	-1.80666	4.31205e-05	0.000584965	0.000430982	6012	tags=47%, list=20%, signal=38%	4057/51495/164668/24138/7155/10475/5586/5629/140564/55337/60489/104/3434/4851/2332/9636/10581/128637/10410/9582/440275/201626/596/23272/4938/5481/5359/6041/117854/27350/91543/57506/55196/2040/940/3429/6590/84875/4599/4939/3428/684/8519/8091/6355/6352
GO_RESPONSE_TO_MACROPHAGE_COLONY_STIMULATING_FACTOR	GO_RESPONSE_TO_MACROPHAGE_COLONY_STIMULATING_FACTOR	12	-0.879776	-1.85933	4.32109e-05	0.000585041	0.000431038	1872	tags=67%, list=6%, signal=63%	5138/1796/7097/5153/81501/7099/1435/1436
GO_T_CELL_MEDIATED_IMMUNITY	GO_T_CELL_MEDIATED_IMMUNITY	99	-0.564841	-1.81048	4.52655e-05	0.00061101	0.000450172	6295	tags=52%, list=20%, signal=41%	975/4179/2013/3136/30009/3134/10945/1739/7189/3383/56940/7292/3077/5817/339390/10384/81545/8772/133396/50943/6885/11035/729230/8417/5873/3554/5027/10859/91543/114548/3594/2625/64005/6556/634/5551/1512/3575/2217/3133/7133/567/5819/5788/182/925/23180/2213/3606/7454/54440
GO_POSITIVE_REGULATION_OF_INTERLEUKIN_8_BIOSYNTHETIC_PROCESS	GO_POSITIVE_REGULATION_OF_INTERLEUKIN_8_BIOSYNTHETIC_PROCESS	12	-0.879064	-1.85782	4.53059e-05	0.00061101	0.000450172	1451	tags=50%, list=5%, signal=48%	8915/51311/64581/51284/7099/972
GO_POSITIVE_REGULATION_OF_CALCIUM_ION_TRANSPORT_INTO_CYTOSOL	GO_POSITIVE_REGULATION_OF_CALCIUM_ION_TRANSPORT_INTO_CYTOSOL	54	-0.651394	-1.89549	4.55643e-05	0.000613297	0.000451856	3120	tags=37%, list=10%, signal=33%	808/4923/801/3064/2946/5027/57158/9472/6622/5031/6376/2149/4283/7070/10268/6373/920/3627/857/187
GO_EXTRINSIC_COMPONENT_OF_MEMBRANE	GO_EXTRINSIC_COMPONENT_OF_MEMBRANE	290	-0.438651	-1.58367	4.5782e-05	0.000615028	0.000453132	5569	tags=37%, list=18%, signal=31%	23001/8897/84958/54832/79934/55187/10672/11252/6714/1015/130497/488/56850/2629/324/2674/257364/2241/5287/64089/2268/53349/2219/23130/100820829/8029/8503/2332/1499/8651/10484/9306/9630/124997/7018/2444/9021/26258/1001/4924/1540/84273/22848/9655/1004/8826/1399/683/9267/9821/2776/9265/2788/84174/283987/9162/94121/246329/1009/2773/2280/5294/80274/8650/2787/4240/51429/1500/93145/2242/112574/2791/55697…
GO_ADP_METABOLIC_PROCESS	GO_ADP_METABOLIC_PROCESS	122	0.488422	1.76421	4.76445e-05	0.00063757	0.00046974	2824	tags=21%, list=9%, signal=19%	230/2026/5214/3939/2023/54541/5209/3099/5230/5210/2821/5211/2597/205/226/26471/5223/195827/23225/2584/7167/204/50808/2027/9759/9818
GO_AMINOGLYCAN_METABOLIC_PROCESS	GO_AMINOGLYCAN_METABOLIC_PROCESS	168	-0.494978	-1.70021	4.76446e-05	0.00063757	0.00046974	3418	tags=33%, list=11%, signal=30%	10855/3037/9806/4969/411/9334/6383/6385/84002/160/7358/93010/6448/138050/11261/960/3073/5292/50515/10402/2719/374907/1486/10057/92126/9653/56548/3423/1213/3074/26035/9435/3425/1462/3340/2720/8534/4790/2131/6382/5155/3373/29940/1634/9956/6483/8692/10678/133584/5159/2799/4060/10894/2517/3082/11081
GO_REGULATION_OF_RESPONSE_TO_WOUNDING	GO_REGULATION_OF_RESPONSE_TO_WOUNDING	178	-0.492841	-1.70616	4.78623e-05	0.000638347	0.000470312	3418	tags=30%, list=11%, signal=27%	10855/4192/7128/10565/2303/5327/9860/158376/9076/693175/23122/18/94121/196527/56963/1398/7056/5764/2150/7852/89790/5054/51330/5329/3586/634/84959/4067/4846/7057/8578/5580/5328/5155/50848/2149/10019/64581/8613/5156/7035/7099/2896/710/4627/947/2191/90102/5341/7048/857/348/2207
GO_BLOOD_VESSEL_REMODELING	GO_BLOOD_VESSEL_REMODELING	39	-0.696951	-1.90628	4.78876e-05	0.000638347	0.000470312	3055	tags=44%, list=10%, signal=39%	2303/613/729230/54567/3516/634/1636/4846/94/558/2324/2034/182/183/84870/7052/1471
GO_POSITIVE_REGULATION_OF_PHOSPHOLIPASE_ACTIVITY	GO_POSITIVE_REGULATION_OF_PHOSPHOLIPASE_ACTIVITY	59	-0.644606	-1.88719	4.96969e-05	0.000659917	0.000486205	3710	tags=46%, list=12%, signal=40%	2263/627/6401/2776/552/1902/9170/3357/2321/8698/395/378/5330/4908/5031/3491/1956/115727/2769/5156/183/5159/185/5724/6352/728/1909
GO_REGULATION_OF_CALCIUM_ION_TRANSMEMBRANE_TRANSPORT	GO_REGULATION_OF_CALCIUM_ION_TRANSMEMBRANE_TRANSPORT	154	-0.505381	-1.71239	4.96969e-05	0.000659917	0.000486205	4404	tags=33%, list=14%, signal=29%	91404/57620/775/1756/5311/3306/2332/799/845/6588/375346/57165/808/57190/84502/4923/10008/801/4644/3064/246329/2280/5294/481/2946/2539/27075/5350/5336/2185/57158/9472/84959/4067/6622/5031/6376/8291/5621/2149/5142/2669/4283/7070/1193/10268/5777/6373/11151/3627/187
GO_FOCAL_ADHESION_ASSEMBLY	GO_FOCAL_ADHESION_ASSEMBLY	82	-0.594551	-1.84065	5.01492e-05	0.000664645	0.000489688	3937	tags=45%, list=13%, signal=39%	2824/23603/9475/11170/8826/6422/613/23122/6385/3673/596/9647/395/4323/1845/79834/387/2185/9448/347/26585/5795/10395/94/7057/8861/5796/87/3987/84962/1946/3791/7070/7010/2042/90102/8829
GO_ACTOMYOSIN_STRUCTURE_ORGANIZATION	GO_ACTOMYOSIN_STRUCTURE_ORGANIZATION	191	-0.483085	-1.68364	5.10036e-05	0.000674674	0.000497077	3617	tags=30%, list=12%, signal=27%	9475/406929/845/71/29767/10411/998/6422/3856/9948/23122/6385/1465/5216/25802/10015/1902/6722/4621/51804/3688/585/389/11214/9647/408/23136/395/5239/7126/387/2185/4771/3984/10395/5829/1266/4233/5734/3693/1264/50848/22899/8477/79822/1265/5156/5159/7168/4627/4628/1901/1490/7791/90102/8829/7454
GO_POSITIVE_REGULATION_OF_MONOCYTE_DIFFERENTIATION	GO_POSITIVE_REGULATION_OF_MONOCYTE_DIFFERENTIATION	10	-0.905923	-1.83047	5.17494e-05	0.00068323	0.000503381	1784	tags=80%, list=6%, signal=75%	2242/146433/677/56998/81501/1435/920/972
GO_INOSITOL_LIPID_MEDIATED_SIGNALING	GO_INOSITOL_LIPID_MEDIATED_SIGNALING	191	-0.482866	-1.68288	5.34915e-05	0.000704884	0.000519334	5153	tags=38%, list=17%, signal=32%	8396/6714/5305/197358/5287/59338/4734/2268/406913/4920/5154/79899/5297/8660/5337/5863/22933/7249/4883/79837/957/8870/10125/375033/5008/10385/3357/5294/80243/2321/23396/2150/26051/55763/56034/387/23236/5336/2625/847/634/5594/5330/4067/4908/9846/940/7042/677/5293/55615/4919/5155/1634/1956/2149/3791/23533/5156/183/5159/653361/7010/10870/118788/5777/5724/113791/3606/6352/3059/3082/1436
GO_ACTIN_BASED_CELL_PROJECTION	GO_ACTIN_BASED_CELL_PROJECTION	211	-0.477119	-1.68446	5.36646e-05	0.000705818	0.000520022	4243	tags=34%, list=14%, signal=30%	5154/1756/1605/51741/2332/1499/2683/5048/7802/22902/57688/120892/231/2047/84687/121512/10411/10381/5756/998/10999/4644/3655/160/118812/25932/4478/4534/3688/960/9936/389/4647/1836/388325/523/3690/374403/526/529/64005/5205/9497/4771/9732/57451/634/23191/3675/3685/11344/84168/10123/6693/83874/4254/8633/57698/7408/10642/8692/2059/5156/4354/10788/7010/50619/5420/3936/7412/72/59
GO_LEADING_EDGE_MEMBRANE	GO_LEADING_EDGE_MEMBRANE	172	-0.490248	-1.68948	5.49324e-05	0.000721118	0.000531295	4890	tags=38%, list=16%, signal=32%	79971/324/23286/59338/2268/3748/23499/286/1803/8844/10347/54997/23603/11170/10253/55198/9107/84687/81848/5756/998/2564/273/23122/30817/9026/3745/23550/23710/9847/3688/960/4642/23396/388325/7094/23136/23526/3690/51177/387/378/152273/64005/4771/5795/3685/10395/221472/84168/5796/23129/8516/10159/7408/2556/57608/3678/81704/2059/7070/7168/2191/199/3936/5341
GO_ACTIN_FILAMENT	GO_ACTIN_FILAMENT	119	-0.538987	-1.76236	5.51446e-05	0.000722441	0.00053227	5141	tags=42%, list=17%, signal=35%	6714/56940/6525/7456/2017/1238/10634/147179/5358/55604/5311/2620/7169/71/8826/5756/23406/9948/8976/4644/25802/57477/1627/10611/7171/11214/23384/395/9645/2316/57617/60/1809/11344/9260/87/5074/92241/55970/3055/7010/23022/7168/27295/5880/199/7454/3936/11151/3059
GO_ER_TO_GOLGI_TRANSPORT_VESICLE_MEMBRANE	GO_ER_TO_GOLGI_TRANSPORT_VESICLE_MEMBRANE	57	-0.636506	-1.85227	5.52424e-05	0.000722441	0.00053227	2736	tags=32%, list=9%, signal=29%	9554/22937/10972/203547/149111/3118/966/11196/3133/567/3115/3117/3119/3123/3113/3122/972/3127
GO_POSITIVE_REGULATION_OF_EXOCYTOSIS	GO_POSITIVE_REGULATION_OF_EXOCYTOSIS	88	-0.571039	-1.78369	5.5784e-05	0.000728145	0.000536472	3558	tags=33%, list=12%, signal=29%	8447/6810/5868/84932/23122/6385/3745/9545/94121/10015/5873/164/6845/2150/23400/537/1268/9846/134957/6622/201294/6382/192683/6386/5724/3689/3684/8673/2207
GO_COMPLEMENT_BINDING	GO_COMPLEMENT_BINDING	21	-0.798224	-1.90915	5.63566e-05	0.000734193	0.000540928	1424	tags=38%, list=5%, signal=36%	5806/966/84466/22918/3689/3684/728/11326
GO_IGG_BINDING	GO_IGG_BINDING	11	-0.899211	-1.85362	5.646e-05	0.000734193	0.000540928	869	tags=73%, list=3%, signal=71%	2210/2217/9103/2213/2209/2212/2207/2214
GO_REGULATION_OF_PHOSPHATIDYLINOSITOL_3_KINASE_SIGNALING	GO_REGULATION_OF_PHOSPHATIDYLINOSITOL_3_KINASE_SIGNALING	124	-0.533023	-1.75536	5.84647e-05	0.000758833	0.000559082	5153	tags=44%, list=17%, signal=36%	8396/6714/5305/197358/4734/2268/406913/4920/5154/79899/8660/5863/7249/79837/957/8870/10125/5008/10385/5294/2321/23396/2150/26051/56034/847/634/5594/4067/4908/940/7042/5293/55615/4919/5155/1634/1956/2149/3791/23533/5156/183/5159/653361/7010/10870/118788/5777/113791/3606/6352/3059/3082
GO_ANTIBIOTIC_METABOLIC_PROCESS	GO_ANTIBIOTIC_METABOLIC_PROCESS	121	-0.530034	-1.73869	5.94866e-05	0.000770648	0.000567787	4060	tags=25%, list=13%, signal=22%	3045/132789/10935/23530/3042/231/65018/50/51005/27284/55577/55902/219/847/1497/27233/6622/1956/8644/2876/6480/7837/5880/3039/80896/5973/216/3040/3043/1536
GO_GTPASE_ACTIVITY	GO_GTPASE_ACTIVITY	322	-0.426141	-1.55125	5.99221e-05	0.000774836	0.000570872	6358	tags=42%, list=21%, signal=33%	10287/4976/989/203068/64121/11021/151011/84340/2643/376267/2935/22931/2774/9367/28511/9343/23011/388/8934/121268/84617/9363/10672/10059/23176/10890/402/55647/142684/373/400/10636/10325/51715/9077/51552/4733/5861/85476/54734/116988/5865/54509/4218/84790/377/9364/57799/9630/22836/326624/51209/5908/5898/338382/116442/2909/4893/5868/391/120892/79363/1759/381/116986/387496/5862/53916/10381/84932/394/2…
GO_PEROXISOMAL_TRANSPORT	GO_PEROXISOMAL_TRANSPORT	70	-0.599121	-1.82258	6.01261e-05	0.00077602	0.000571745	5855	tags=54%, list=19%, signal=44%	1962/3416/7314/5191/51/8540/51268/4358/1384/196743/5824/3295/83752/26061/3417/23417/5828/5189/7316/30/1891/373156/215/8504/390916/5194/5825/5830/23600/55670/3155/51762/54469/6342/8239/7321/847/8528
GO_NEGATIVE_REGULATION_OF_ANTIGEN_RECEPTOR_MEDIATED_SIGNALING_PATHWAY	GO_NEGATIVE_REGULATION_OF_ANTIGEN_RECEPTOR_MEDIATED_SIGNALING_PATHWAY	27	-0.752644	-1.91389	6.16339e-05	0.000793997	0.00058499	2562	tags=56%, list=8%, signal=51%	933/10385/11314/1845/5795/634/26191/11006/5074/9404/5621/7070/2213/5777/2633
GO_INFLAMMATORY_RESPONSE_TO_ANTIGENIC_STIMULUS	GO_INFLAMMATORY_RESPONSE_TO_ANTIGENIC_STIMULUS	50	-0.663541	-1.89862	6.18825e-05	0.000795715	0.000586256	4500	tags=44%, list=15%, signal=38%	4851/1236/133396/4853/23135/10125/3516/9240/2625/1268/3586/923/940/3133/3559/2876/695/968/10800/2213/718/2207
GO_MORPHOGENESIS_OF_A_BRANCHING_STRUCTURE	GO_MORPHOGENESIS_OF_A_BRANCHING_STRUCTURE	199	-0.467766	-1.63599	6.30328e-05	0.000807569	0.000594989	4639	tags=41%, list=15%, signal=35%	473/4040/29072/4851/10512/6789/5154/10818/1605/8626/5311/54903/53335/1499/2263/9021/2885/10253/120892/441478/5087/4192/79633/1522/2246/9500/2303/4855/6422/8945/10116/170690/10252/10765/25932/54567/6722/90/51804/57142/596/64399/6495/6692/2719/9353/5371/7474/7421/23213/4323/2138/6768/9723/26585/3586/56998/1512/7482/1282/4233/23129/6591/10736/2022/10371/8642/10653/639/3845/2252/183/84870/7052/2119/1…
GO_CARBOHYDRATE_BINDING	GO_CARBOHYDRATE_BINDING	270	-0.439857	-1.58308	6.30384e-05	0.000807569	0.000594989	4098	tags=28%, list=13%, signal=25%	51267/10462/7360/29121/22859/178/2590/4065/26270/89858/23284/1116/160365/2595/933/5066/26253/56241/6401/100049587/4125/4124/8547/114132/4973/10423/81562/5806/154790/80216/8455/9936/9993/3956/27180/3820/89790/2539/56261/971/969/3822/64129/23601/78989/1462/27036/130589/3101/3957/23324/5167/2022/4126/945/23266/9976/1272/64581/50856/51809/283208/7123/202/55568/947/22918/161198/6402/30835/57124/3965/6…
GO_AORTA_MORPHOGENESIS	GO_AORTA_MORPHOGENESIS	31	-0.736499	-1.93724	6.35857e-05	0.000813073	0.000599045	2878	tags=55%, list=9%, signal=50%	23462/54567/6722/8131/6495/1948/3516/2138/3280/94/7042/56999/6659/2022/1281/182/5159
GO_ORGANELLE_MEMBRANE_FUSION	GO_ORGANELLE_MEMBRANE_FUSION	101	-0.561304	-1.79568	6.38286e-05	0.000814671	0.000600221	5158	tags=48%, list=17%, signal=40%	2901/23176/7405/55647/6890/8675/54734/4218/23355/64601/51652/338382/6843/8447/6810/80208/79363/23339/10490/10282/201475/8773/9554/8417/27072/6892/9847/2773/9342/9341/23673/80124/51762/6845/6809/9482/9392/6616/57617/54809/10815/80183/51479/6622/25978/8291/858/11151
GO_POSITIVE_REGULATION_OF_ACTIN_FILAMENT_POLYMERIZATION	GO_POSITIVE_REGULATION_OF_ACTIN_FILAMENT_POLYMERIZATION	96	-0.562303	-1.78611	6.4281e-05	0.00081893	0.00060336	5887	tags=46%, list=19%, signal=37%	274/57482/148170/1739/10094/3383/57175/89848/10109/2017/2241/9873/55604/1236/2764/10435/2885/8936/55845/253725/9026/8976/5216/10096/25802/51429/10095/54551/10093/10097/387/2185/23191/9535/348110/7408/3055/55971/10788/29108/3071/7454/11151/6366
GO_SUBSTRATE_ADHESION_DEPENDENT_CELL_SPREADING	GO_SUBSTRATE_ADHESION_DEPENDENT_CELL_SPREADING	97	-0.558838	-1.77992	6.45798e-05	0.000821222	0.000605048	3368	tags=41%, list=11%, signal=37%	4192/3037/11149/1399/253725/998/2335/1398/56672/57091/9341/7041/2192/3690/2316/3912/79834/3676/55679/55742/8322/3685/5829/2049/84168/64098/3915/201294/3987/8516/1946/558/4739/7010/10461/59277/8829/83706/10631/2633
GO_POSITIVE_REGULATION_OF_SMOOTH_MUSCLE_CELL_PROLIFERATION	GO_POSITIVE_REGULATION_OF_SMOOTH_MUSCLE_CELL_PROLIFERATION	98	-0.558604	-1.78277	6.57945e-05	0.000834719	0.000614992	2256	tags=28%, list=7%, signal=26%	3673/2773/55810/4854/2771/6772/3586/7057/4313/1012/5031/4217/6376/5155/1956/183/5159/1901/7052/27086/5724/10203/199/3606/6352/7048/3162
GO_NEGATIVE_REGULATION_OF_CELL_CELL_ADHESION	GO_NEGATIVE_REGULATION_OF_CELL_CELL_ADHESION	182	-0.483978	-1.67726	6.59452e-05	0.000834719	0.000614992	5140	tags=43%, list=17%, signal=36%	5320/56940/7292/3077/8654/5465/3566/339390/64844/5592/57045/5573/3620/5607/8651/9306/50943/5598/8764/441478/4192/1493/23075/9655/55824/6385/18/29126/80709/10385/57162/140706/941/11314/65125/3659/84695/9647/10859/1845/4771/4155/3586/10288/634/84959/26191/80380/80139/942/6693/5580/23240/6591/5074/3559/3718/10653/3902/27242/64115/861/5621/2615/10457/10019/182/79626/2213/5420/5777/84868/6387/10875/39…
GO_NEGATIVE_REGULATION_OF_HEMOPOIESIS	GO_NEGATIVE_REGULATION_OF_HEMOPOIESIS	156	-0.495445	-1.68459	6.60038e-05	0.000834719	0.000614992	5503	tags=38%, list=18%, signal=31%	29909/6348/3204/161882/3142/5196/7292/3566/4780/130733/51621/10221/4851/3149/5914/1499/8651/140685/50943/3624/441478/4192/1493/9655/7538/6422/10766/8365/10234/9935/3659/25793/84695/6988/10859/11025/2185/6777/3280/634/84959/4067/11006/8861/677/23240/2200/3718/3635/3902/1021/861/7099/2213/10875/55365/28959/972/714
GO_SYNCYTIUM_FORMATION	GO_SYNCYTIUM_FORMATION	59	-0.641092	-1.8769	6.64087e-05	0.000838304	0.000617634	1651	tags=32%, list=5%, signal=31%	10411/1432/9149/8754/6988/51177/4773/79805/81501/30846/4283/4627/8038/6355/26509/7305/54209/963/3627
GO_OXIDATIVE_PHOSPHORYLATION	GO_OXIDATIVE_PHOSPHORYLATION	130	0.474056	1.71657	6.66541e-05	0.000839866	0.000618784	5109	tags=39%, list=17%, signal=33%	440567/1339/5230/4715/7388/205/790955/406992/26471/4725/4726/513/4713/7386/11315/79085/6389/84275/983/1346/4712/4707/54539/516/9551/30968/84300/126328/27089/1348/6472/4722/4705/388753/4710/521/10105/1350/539/54205/374291/29103/84701/7381/1347/51085/2395/9377/4708/4702/4701
GO_CYTOLYSIS	GO_CYTOLYSIS	41	-0.696131	-1.92925	6.76094e-05	0.000850352	0.00062651	1557	tags=22%, list=5%, signal=21%	5027/10859/5551/2999/23531/3002/4069/3001/8542
GO_NEGATIVE_REGULATION_OF_INTERLEUKIN_12_PRODUCTION	GO_NEGATIVE_REGULATION_OF_INTERLEUKIN_12_PRODUCTION	16	-0.837522	-1.89012	6.79167e-05	0.000852663	0.000628213	1506	tags=56%, list=5%, signal=54%	10859/51311/3586/7057/4790/3718/409/54/1240
GO_MHC_CLASS_II_PROTEIN_COMPLEX_BINDING	GO_MHC_CLASS_II_PROTEIN_COMPLEX_BINDING	16	-0.837203	-1.8894	6.98433e-05	0.00087526	0.000644862	2127	tags=50%, list=7%, signal=47%	311/481/3111/3109/3108/3123/3122/972
GO_REGULATION_OF_LIPASE_ACTIVITY	GO_REGULATION_OF_LIPASE_ACTIVITY	98	-0.5579	-1.78053	7.03319e-05	0.000879786	0.000648196	3710	tags=36%, list=12%, signal=32%	2263/627/51099/6401/2776/693175/552/1902/9170/3357/389/2321/8698/395/387/378/5330/4908/6622/5031/3491/338328/1956/115727/2769/5156/183/5159/185/6272/5724/6352/341/728/1909
GO_PROTEIN_LOCALIZATION_TO_CELL_PERIPHERY	GO_PROTEIN_LOCALIZATION_TO_CELL_PERIPHERY	325	-0.434035	-1.58302	7.26829e-05	0.000907551	0.000668653	4259	tags=30%, list=14%, signal=27%	286/5865/1605/4218/55800/5602/57799/284098/10484/8878/54997/57728/9475/6810/5913/391/2319/10640/10490/84687/26060/23759/64689/4682/201475/23122/3745/9545/4644/8417/22841/54585/598/80262/26088/246329/115548/10434/9847/5028/3688/4905/2580/2048/51248/8766/8650/7871/9341/11031/340348/57512/9135/51762/6845/55737/6809/23136/481/10243/9482/25999/1213/4323/2316/6616/55204/5906/60/29098/6844/10815/10791/3…
GO_NEGATIVE_REGULATION_OF_LEUKOCYTE_PROLIFERATION	GO_NEGATIVE_REGULATION_OF_LEUKOCYTE_PROLIFERATION	80	-0.597425	-1.83971	7.6475e-05	0.000953176	0.000702268	2722	tags=45%, list=9%, signal=41%	50943/8764/1493/7128/6385/29126/10385/57162/941/11314/10859/26585/3586/10288/4067/7940/80380/942/6693/23240/5074/3559/3635/27242/64115/5621/2615/10457/695/2213/5777/4332/84868/3965/7305/11326
GO_AORTA_DEVELOPMENT	GO_AORTA_DEVELOPMENT	55	-0.652611	-1.90597	7.66844e-05	0.000954065	0.000702922	4511	tags=56%, list=15%, signal=48%	25831/4851/5311/51684/10454/84516/23462/4052/54567/6722/8131/6495/1948/5138/3516/144165/2138/3280/94/3340/7042/56999/6659/23129/2022/1281/639/182/5159/4628/4016
GO_REGULATION_OF_ACTIN_CYTOSKELETON_REORGANIZATION	GO_REGULATION_OF_ACTIN_CYTOSKELETON_REORGANIZATION	37	-0.716238	-1.94923	7.76338e-05	0.000964139	0.000710345	3682	tags=54%, list=12%, signal=48%	4853/4192/10411/998/2242/2185/9723/4908/7226/9535/50848/90952/3055/5156/55971/7010/8829/3059/1436/397
GO_MACROPHAGE_MIGRATION	GO_MACROPHAGE_MIGRATION	51	-0.650887	-1.86898	7.90244e-05	0.000978512	0.000720934	2741	tags=39%, list=9%, signal=36%	57509/1432/729230/51192/4323/131450/2185/7057/4345/1910/6376/1524/1435/56833/6352/1240/728/54209/719/6347
GO_REGULATION_OF_STRESS_ACTIVATED_PROTEIN_KINASE_SIGNALING_CASCADE	GO_REGULATION_OF_STRESS_ACTIVATED_PROTEIN_KINASE_SIGNALING_CASCADE	240	-0.450231	-1.60403	7.90745e-05	0.000978512	0.000720934	6201	tags=44%, list=20%, signal=35%	285613/1856/28996/83737/9258/60401/51495/55765/5595/1739/7189/8324/28988/11342/1843/351/6363/27250/56940/11221/9344/91862/6850/4294/5871/2889/6423/4055/79444/10114/4920/4296/128853/1236/5187/2308/5048/7018/3735/406929/2898/7786/1540/6885/2047/57551/3476/998/10125/6422/10333/9821/65018/50488/79594/9867/4215/5859/4077/260425/8767/4281/51347/7164/5770/22881/939/388325/2150/11184/355/29969/7474/1845/…
GO_REGULATION_OF_CELL_SUBSTRATE_JUNCTION_ASSEMBLY	GO_REGULATION_OF_CELL_SUBSTRATE_JUNCTION_ASSEMBLY	61	-0.630158	-1.84851	8.1624e-05	0.00100825	0.000742847	3937	tags=49%, list=13%, signal=43%	2824/23603/9475/11170/8826/6422/23122/6385/9647/395/4323/1845/79834/387/9448/347/26585/5795/10395/94/7057/8861/3987/1946/3791/7070/7010/2042/90102/8829
GO_IMMUNOGLOBULIN_PRODUCTION	GO_IMMUNOGLOBULIN_PRODUCTION	110	-0.544369	-1.76836	8.20652e-05	0.00101157	0.000745288	4307	tags=36%, list=14%, signal=31%	5395/118460/6778/27434/2590/50943/23529/6810/10758/933/23075/90865/6830/202309/200558/958/4683/9466/4292/3586/10039/940/3575/8741/51237/84433/10312/3133/10538/5452/3598/695/10673/5788/2213/25939/54440/10875/3119/9452
GO_REGULATION_OF_RELEASE_OF_SEQUESTERED_CALCIUM_ION_INTO_CYTOSOL	GO_REGULATION_OF_RELEASE_OF_SEQUESTERED_CALCIUM_ION_INTO_CYTOSOL	78	-0.595962	-1.83014	8.21852e-05	0.00101157	0.000745288	3120	tags=35%, list=10%, signal=31%	808/57190/84502/4923/801/4644/3064/2280/2946/5350/2185/57158/9472/84959/4067/6622/5031/6376/2149/4283/7070/1193/5777/6373/11151/3627/187
GO_MACROAUTOPHAGY	GO_MACROAUTOPHAGY	294	-0.431333	-1.55378	8.27954e-05	0.00101726	0.000749485	5939	tags=44%, list=19%, signal=36%	7251/10206/51028/5595/57724/64422/440738/84313/23265/23001/8897/10558/54832/55968/9637/55187/137886/22930/8396/9559/6714/165324/7405/56993/79443/5305/10241/2629/5287/25851/4734/10325/51715/26249/53349/23232/11345/5861/23130/823/171024/5571/51382/7957/9531/29082/154/8878/64601/51652/55004/84749/5564/7249/124997/51534/5663/79837/5868/6885/120892/29110/51368/3091/10254/340061/143686/79142/5565/6829/…
GO_NEGATIVE_REGULATION_OF_T_CELL_PROLIFERATION	GO_NEGATIVE_REGULATION_OF_T_CELL_PROLIFERATION	61	-0.629388	-1.84625	8.34278e-05	0.00102321	0.000753869	5140	tags=54%, list=17%, signal=45%	5320/8654/339390/64844/57045/5573/3620/50943/8764/1493/6385/29126/10385/57162/941/10859/3586/10288/80380/942/6693/23240/5074/3559/27242/64115/5621/2615/10457/5777/84868/3965/11326
GO_PROTEIN_SERINE_THREONINE_KINASE_ACTIVITY	GO_PROTEIN_SERINE_THREONINE_KINASE_ACTIVITY	436	-0.398904	-1.48356	8.38671e-05	0.00102678	0.000756494	6387	tags=37%, list=21%, signal=30%	9625/2967/10746/79858/4752/659/8445/28996/79705/8550/6872/26750/6093/29904/1147/5595/6787/1024/4139/5591/11200/146057/93/5170/23097/6348/51719/5586/2872/814/4638/83903/3611/8573/9344/6850/4294/23678/5871/10783/1760/7150/57172/65061/5600/9730/156/9262/55781/5592/10114/3656/10295/1263/4296/5571/5607/6789/9261/5218/91/5602/7046/8493/8878/2931/51231/9263/5564/1612/5598/283629/9475/7786/6885/120892/29…
GO_PHOSPHATIDYLINOSITOL_3_KINASE_SIGNALING	GO_PHOSPHATIDYLINOSITOL_3_KINASE_SIGNALING	148	-0.501061	-1.686	8.4461e-05	0.00103222	0.000760503	5153	tags=42%, list=17%, signal=35%	8396/6714/5305/197358/5287/59338/4734/2268/406913/4920/5154/79899/8660/5863/22933/7249/79837/957/8870/10125/375033/5008/10385/3357/5294/80243/2321/23396/2150/26051/56034/2625/847/634/5594/4067/4908/940/7042/677/5293/55615/4919/5155/1634/1956/2149/3791/23533/5156/183/5159/653361/7010/10870/118788/5777/113791/3606/6352/3059/3082
GO_NEGATIVE_REGULATION_OF_LEUKOCYTE_DEGRANULATION	GO_NEGATIVE_REGULATION_OF_LEUKOCYTE_DEGRANULATION	12	-0.86689	-1.8321	8.47431e-05	0.00103384	0.000761695	2893	tags=75%, list=9%, signal=68%	613/729230/11314/634/3598/2213/8832/3965/3162
GO_ACTIVATION_OF_PROTEIN_KINASE_ACTIVITY	GO_ACTIVATION_OF_PROTEIN_KINASE_ACTIVITY	332	-0.422668	-1.54192	8.56911e-05	0.00104356	0.000768858	4638	tags=32%, list=15%, signal=27%	5600/1609/79444/3656/3084/5573/4296/5607/6789/9261/114882/10818/5602/8651/7046/8844/5148/154/7018/5781/3735/1849/5663/7786/6885/1116/7316/120892/10454/57551/2246/1399/10333/11035/8797/65018/1432/50488/79594/5062/9966/1398/1902/196883/5562/4215/4214/7867/8767/8649/113/51347/11314/5770/8682/65125/408/11184/7852/9294/8754/3690/29969/5027/7474/56034/6416/5576/2185/9448/6556/26585/1647/9020/5594/6793/…
GO_POSITIVE_REGULATION_OF_MYELOID_LEUKOCYTE_MEDIATED_IMMUNITY	GO_POSITIVE_REGULATION_OF_MYELOID_LEUKOCYTE_MEDIATED_IMMUNITY	30	-0.732737	-1.9114	8.68484e-05	0.00105579	0.000777869	1788	tags=40%, list=6%, signal=38%	6845/2150/57506/9846/3133/695/5724/3689/3684/718/8673/2207
GO_COPII_COATED_ER_TO_GOLGI_TRANSPORT_VESICLE	GO_COPII_COATED_ER_TO_GOLGI_TRANSPORT_VESICLE	89	-0.564776	-1.77145	8.75771e-05	0.00106278	0.000783018	3334	tags=39%, list=11%, signal=35%	81555/57222/2157/10483/51014/3120/59349/10484/10490/113419/1522/51290/9554/81562/22937/10972/146456/2153/203547/149111/3118/50999/966/11196/3133/567/5265/3115/3117/3119/3123/3113/3122/972/3127
GO_POSITIVE_REGULATION_OF_LYMPHOCYTE_MEDIATED_IMMUNITY	GO_POSITIVE_REGULATION_OF_LYMPHOCYTE_MEDIATED_IMMUNITY	102	-0.551315	-1.7651	8.86883e-05	0.00107437	0.000791561	5112	tags=39%, list=17%, signal=33%	7292/3077/56253/5817/81545/2208/4068/118460/8772/6778/50943/23529/6885/10125/8417/958/164/3554/5027/91543/114548/3594/2625/4292/6777/940/8741/2217/3133/114836/567/3902/5819/695/5788/7409/3606/54440/718/2207
GO_REGULATORY_T_CELL_DIFFERENTIATION	GO_REGULATORY_T_CELL_DIFFERENTIATION	32	-0.722354	-1.90743	9.34494e-05	0.00113007	0.000832595	5293	tags=62%, list=17%, signal=52%	2177/11221/7292/2529/29102/8651/50943/4192/1493/10385/3659/4773/10288/940/11006/3559/3902/64115/861/3965
GO_REGULATION_OF_B_CELL_RECEPTOR_SIGNALING_PATHWAY	GO_REGULATION_OF_B_CELL_RECEPTOR_SIGNALING_PATHWAY	26	-0.758559	-1.91315	9.45812e-05	0.00114175	0.000841205	3289	tags=50%, list=11%, signal=45%	933/57181/11314/123920/5579/4067/26191/9404/5583/861/150372/2213/27086
GO_RESPIRASOME	GO_RESPIRASOME	88	0.518515	1.77352	9.48184e-05	0.00114262	0.000841843	5109	tags=39%, list=17%, signal=32%	56901/440567/1339/4715/7388/84419/790955/4725/4726/4713/100128525/7386/90871/6389/1346/4712/4707/54539/126328/27089/1348/4722/4705/4710/54205/374291/617/84701/7381/1347/9377/4708/4702/4701
GO_REGULATION_OF_SYSTEMIC_ARTERIAL_BLOOD_PRESSURE_MEDIATED_BY_A_CHEMICAL_SIGNAL	GO_REGULATION_OF_SYSTEMIC_ARTERIAL_BLOOD_PRESSURE_MEDIATED_BY_A_CHEMICAL_SIGNAL	50	-0.6557	-1.87618	9.69649e-05	0.00116645	0.000859401	5459	tags=56%, list=18%, signal=46%	1908/5021/1215/1535/147/1359/154/1522/1511/552/554/10699/2028/2150/1066/387/1636/1889/4846/10159/2149/56670/146/183/7168/185/2702/4311
GO_REGULATION_OF_GRANULOCYTE_CHEMOTAXIS	GO_REGULATION_OF_GRANULOCYTE_CHEMOTAXIS	43	-0.681342	-1.90594	9.79823e-05	0.00117664	0.000866908	3666	tags=44%, list=12%, signal=39%	3735/4192/683/158747/1432/9353/7057/8291/7060/4354/5880/1435/3071/6352/1240/728/719/6366/972
GO_GLYCEROPHOSPHOLIPID_METABOLIC_PROCESS	GO_GLYCEROPHOSPHOLIPID_METABOLIC_PROCESS	319	-0.427914	-1.55483	0.00010406	0.00124745	0.00091908	5859	tags=38%, list=19%, signal=31%	3030/3356/51447/347735/5728/84803/51604/8733/8897/56910/10955/54947/3032/7915/26090/8396/5320/5305/6901/824/5287/59338/84725/3612/57678/1609/51552/126969/4952/90809/9926/4204/5154/93183/114882/7941/51573/5297/9663/1120/377/54872/8503/55650/8651/5337/284098/9306/151056/5048/9021/81579/254531/79837/5868/55500/9807/51099/9107/116986/8821/9655/284161/1606/51365/8760/5130/84174/9896/100996939/10423/51…
GO_POSITIVE_REGULATION_OF_INTERLEUKIN_10_PRODUCTION	GO_POSITIVE_REGULATION_OF_INTERLEUKIN_10_PRODUCTION	36	-0.712009	-1.92372	0.000104324	0.00124845	0.000919816	1072	tags=31%, list=3%, signal=30%	940/7097/64581/7099/947/29108/54440/3965/54209/3082/2207
GO_REGULATION_OF_EXTRINSIC_APOPTOTIC_SIGNALING_PATHWAY	GO_REGULATION_OF_EXTRINSIC_APOPTOTIC_SIGNALING_PATHWAY	155	-0.492637	-1.67639	0.000104919	0.0012534	0.00092346	5164	tags=45%, list=17%, signal=38%	5196/6714/8717/2017/23678/6423/4055/80196/5607/6789/8837/8772/51741/7046/162989/3624/5598/6810/1540/23017/356/7128/8406/6422/7185/9821/8797/658/10116/3655/5062/2730/598/3064/90/841/596/10616/8682/85450/64798/2537/355/7078/2139/2729/5371/5054/8915/2138/51330/3685/4846/7057/55437/147138/6591/6376/2876/8742/8692/5788/183/7857/29108/8743/8829/3082/857/3162
GO_EXOCYTIC_PROCESS	GO_EXOCYTIC_PROCESS	82	-0.582176	-1.80234	0.000107685	0.00128423	0.000946175	5158	tags=45%, list=17%, signal=38%	2901/10890/6850/26276/8775/5865/4218/26258/5663/9900/6843/6810/10490/201475/8773/6813/3745/9545/65082/9342/23233/9341/152579/1488/51762/6845/6809/6616/57617/10815/4067/5899/6622/695/5341/8673/2207
GO_REGULATION_OF_NEUTROPHIL_MIGRATION	GO_REGULATION_OF_NEUTROPHIL_MIGRATION	36	-0.711271	-1.92173	0.000109863	0.00130794	0.000963645	4190	tags=53%, list=14%, signal=46%	1236/7499/391/4192/683/158747/3554/9353/83692/8291/7060/4354/5880/56833/3071/728/719/6366/972
GO_DRUG_CATABOLIC_PROCESS	GO_DRUG_CATABOLIC_PROCESS	142	-0.49862	-1.66612	0.000110351	0.00131149	0.000966261	4060	tags=27%, list=13%, signal=23%	3045/132789/10935/23530/3042/100/4907/5860/51005/272/1312/27284/259307/55577/1486/2329/10247/10993/26002/219/847/3425/1889/27233/29785/6622/1512/113675/23475/2876/7837/1806/3039/80896/51816/5973/3040/3043
GO_POSITIVE_REGULATION_OF_ENDOTHELIAL_CELL_MIGRATION	GO_POSITIVE_REGULATION_OF_ENDOTHELIAL_CELL_MIGRATION	120	-0.525878	-1.72427	0.000111867	0.00132574	0.000976758	3132	tags=33%, list=10%, signal=30%	3091/2246/147372/2303/2113/4215/406903/27286/25865/958/9564/3690/7474/8828/2185/2625/5587/4846/7057/57381/4233/51564/5155/2324/51378/10000/6776/57608/7114/3791/7424/5641/8613/183/2896/7010/10769/27086/8829/3162
GO_T_CELL_ACTIVATION_VIA_T_CELL_RECEPTOR_CONTACT_WITH_ANTIGEN_BOUND_TO_MHC_MOLECULE_ON_ANTIGEN_PRESENTING_CELL	GO_T_CELL_ACTIVATION_VIA_T_CELL_RECEPTOR_CONTACT_WITH_ANTIGEN_BOUND_TO_MHC_MOLECULE_ON_ANTIGEN_PRESENTING_CELL	10	-0.893108	-1.80458	0.000111934	0.00132574	0.000976758	1506	tags=70%, list=5%, signal=67%	10859/3683/54518/3109/84868/10875/3965
GO_PEROXISOME_ORGANIZATION	GO_PEROXISOME_ORGANIZATION	81	-0.572462	-1.76542	0.000114751	0.00135678	0.000999626	6473	tags=52%, list=21%, signal=41%	1962/92960/3416/7314/5191/51/10059/8540/51268/8799/4358/1384/196743/5824/3295/83752/26061/3417/23417/5828/5189/7316/30/1891/373156/215/8504/390916/5194/5825/5830/23600/55670/3155/51762/54469/6342/8239/7321/57506/847/8528
GO_COGNITION	GO_COGNITION	298	-0.428642	-1.54748	0.000114981	0.00135717	0.000999916	4396	tags=28%, list=14%, signal=24%	27020/54112/84061/3725/4204/3274/8554/2033/2764/1393/10347/5048/57468/431707/9980/5663/11170/627/29767/4192/3091/84687/123803/113246/9610/93986/84502/4923/9162/3198/9867/342371/57477/6722/3064/440275/6509/5764/3688/23208/585/2048/1312/9993/10097/123016/3269/85358/6616/378/23236/25946/64220/1268/10288/23191/5594/3675/1497/4908/2760/7097/8516/25978/6310/567/1524/3845/6446/1956/5153/2019/5621/3678/5…
GO_POSITIVE_REGULATION_OF_NIK_NF_KAPPAB_SIGNALING	GO_POSITIVE_REGULATION_OF_NIK_NF_KAPPAB_SIGNALING	77	-0.579846	-1.77786	0.000115823	0.00136355	0.00100462	5790	tags=43%, list=19%, signal=35%	10725/54765/7189/81/11156/351/6363/27250/3611/8717/2033/6885/1116/54386/10333/8797/9966/10616/939/387/26585/7097/29775/3987/56892/1956/51284/7099/3606/84868/3965/54209/929
GO_BONE_MORPHOGENESIS	GO_BONE_MORPHOGENESIS	112	0.48998	1.76156	0.000115917	0.00136355	0.00100462	3147	tags=29%, list=10%, signal=27%	387733/162466/1305/1280/2261/249/1690/55512/4147/338773/3549/3638/871/85301/8785/4208/6662/134701/1294/6781/5212/4041/5916/1749/5075/304/7059/654/4322/1277/3636/4488/860
GO_NEGATIVE_REGULATION_OF_LYMPHOCYTE_MEDIATED_IMMUNITY	GO_NEGATIVE_REGULATION_OF_LYMPHOCYTE_MEDIATED_IMMUNITY	39	-0.680152	-1.86033	0.000116805	0.00136947	0.00100898	1506	tags=33%, list=5%, signal=32%	1398/10859/634/10039/3575/5272/3133/409/5788/2213/5777/84868/3965
GO_FC_EPSILON_RECEPTOR_SIGNALING_PATHWAY	GO_FC_EPSILON_RECEPTOR_SIGNALING_PATHWAY	112	-0.532465	-1.72339	0.000116816	0.00136947	0.00100898	6771	tags=52%, list=22%, signal=41%	5295/5704/5290/5532/6500/4772/2205/5711/257397/1147/23291/5595/7189/5683/5170/10197/23118/4775/5686/5720/6850/2241/3725/6654/9402/5534/5602/5696/7006/5713/2885/6885/10454/9861/8945/5716/801/5721/5062/4214/5530/9491/8915/6416/5336/4773/5698/5594/4067/9846/4790/84433/5699/7462/695/7409/3937/2207
GO_POSITIVE_REGULATION_OF_RESPONSE_TO_CYTOKINE_STIMULUS	GO_POSITIVE_REGULATION_OF_RESPONSE_TO_CYTOKINE_STIMULUS	57	-0.623133	-1.81335	0.000118371	0.00138534	0.00102067	4109	tags=46%, list=13%, signal=40%	8772/5048/26065/146722/29110/3091/153222/6880/83666/84166/8767/3554/7852/117854/54625/7474/57506/64135/7097/558/7099/834/1435/54209/2621/972
GO_SUPEROXIDE_GENERATING_NADPH_OXIDASE_ACTIVITY	GO_SUPEROXIDE_GENERATING_NADPH_OXIDASE_ACTIVITY	12	-0.861236	-1.82015	0.00012166	0.00142143	0.00104726	646	tags=58%, list=2%, signal=57%	50507/1535/654817/4688/654816/653361/1536
GO_SUPEROXIDE_GENERATING_NADPH_OXIDASE_ACTIVATOR_ACTIVITY	GO_SUPEROXIDE_GENERATING_NADPH_OXIDASE_ACTIVATOR_ACTIVITY	10	-0.891859	-1.80205	0.000123821	0.00144423	0.00106406	692	tags=60%, list=2%, signal=59%	5155/654817/4688/654816/653361/4689
GO_T_CELL_RECEPTOR_COMPLEX	GO_T_CELL_RECEPTOR_COMPLEX	17	-0.816419	-1.86414	0.000126335	0.00147107	0.00108383	1919	tags=82%, list=6%, signal=77%	6850/926/7535/214/917/634/923/919/925/915/5777/54518/920/916
GO_AUTOPHAGOSOME_MATURATION	GO_AUTOPHAGOSOME_MATURATION	39	-0.677793	-1.85388	0.000129887	0.00150988	0.00111243	6062	tags=62%, list=20%, signal=49%	23274/7251/57724/440738/7405/79443/10241/25851/11345/154/64601/51652/79142/128077/65082/57192/23710/9342/57231/11337/81631/80183/3920/8673
GO_REGULATION_OF_T_CELL_CHEMOTAXIS	GO_REGULATION_OF_T_CELL_CHEMOTAXIS	17	-0.815817	-1.86276	0.000132211	0.00153431	0.00113043	2700	tags=53%, list=9%, signal=48%	729230/65125/284114/7474/6846/10563/6352/3627/6366
GO_EOSINOPHIL_MIGRATION	GO_EOSINOPHIL_MIGRATION	24	-0.764253	-1.8917	0.000132968	0.00153633	0.00113192	2122	tags=42%, list=7%, signal=39%	11314/3269/6846/6362/6376/5734/7857/6355/6352/6347
GO_POSITIVE_REGULATION_OF_PROTEOLYSIS	GO_POSITIVE_REGULATION_OF_PROTEOLYSIS	354	-0.424573	-1.55959	0.000133002	0.00153633	0.00113192	4150	tags=30%, list=13%, signal=26%	8554/8837/8772/2332/9131/9709/2931/22933/1612/3735/5663/9475/10134/120892/356/127544/9604/27185/9655/90865/147372/10425/23786/9532/8945/2335/8797/5978/5716/65018/1432/79594/9695/9026/160418/152503/5721/9966/51136/57599/8767/841/58484/4804/55741/57761/9447/9798/51429/29978/6279/9647/408/144165/355/51667/2729/8754/2192/83595/55122/5371/1509/4323/3092/8915/387/22900/114548/2185/4155/4067/10395/84168…
GO_LAMININ_BINDING	GO_LAMININ_BINDING	29	-0.732608	-1.90184	0.000133052	0.00153633	0.00113192	3281	tags=76%, list=11%, signal=68%	59339/27076/3958/3921/4059/1605/4811/3655/3673/3688/284348/3956/8754/9353/57211/64129/3675/3680/7057/284297/59277/1520
GO_ENDOCHONDRAL_BONE_MORPHOGENESIS	GO_ENDOCHONDRAL_BONE_MORPHOGENESIS	72	0.550924	1.81833	0.000133816	0.00154257	0.00113651	4170	tags=44%, list=14%, signal=39%	162466/1305/1280/2261/249/1690/55512/4147/338773/3549/871/85301/8785/4208/6662/1294/6781/5212/5916/1749/304/7059/654/4322/1277/3636/860/51435/2778/4665/4325/59341
GO_MYELOID_DENDRITIC_CELL_ACTIVATION	GO_MYELOID_DENDRITIC_CELL_ACTIVATION	28	-0.742756	-1.91194	0.000135713	0.00156183	0.0011507	5717	tags=71%, list=19%, signal=58%	3662/7189/814/4055/55509/5971/4853/10202/5663/116071/3516/3586/1794/10538/81501/914/29108/84868/6688/7048
GO_MITOTIC_NUCLEAR_DIVISION	GO_MITOTIC_NUCLEAR_DIVISION	264	0.379658	1.49595	0.000138678	0.00159088	0.00117211	4626	tags=35%, list=15%, signal=30%	55512/1028/3834/28984/3303/27338/6152/5300/991/8379/54998/152185/7039/655/23310/25970/3833/92421/332/11130/440145/8555/10270/7517/3304/4605/1104/1062/11044/55795/1063/10459/83540/4041/9639/54984/701/51433/148479/10051/55755/11065/64793/29781/51529/10403/9319/2801/146909/5885/9700/9232/9735/9585/5901/283489/22974/54908/10615/10600/55143/51547/51203/4751/64151/472/23363/3192/49856/9055/6790/113130/…
GO_BLOOD_VESSEL_ENDOTHELIAL_CELL_MIGRATION	GO_BLOOD_VESSEL_ENDOTHELIAL_CELL_MIGRATION	161	-0.491665	-1.67911	0.000138698	0.00159088	0.00117211	2423	tags=26%, list=8%, signal=24%	4215/54567/6722/406903/27286/3688/25865/958/1948/9353/387/2185/5587/26585/4846/161742/94/7057/29775/57381/51564/4223/5155/23616/51378/10000/22846/6776/3728/79812/2876/57608/7114/3791/7424/5468/10769/4627/8829/161198/348/3162
GO_INTRACELLULAR_RECEPTOR_SIGNALING_PATHWAY	GO_INTRACELLULAR_RECEPTOR_SIGNALING_PATHWAY	278	-0.431813	-1.5584	0.000142722	0.00163432	0.00120411	5169	tags=33%, list=17%, signal=28%	7068/6714/2908/5465/25959/10062/7067/4734/57678/3656/23376/80196/56603/81606/10626/23543/8289/8626/8554/8202/5914/2033/1499/4848/5187/79671/9325/26065/7353/1540/6885/7316/9575/8031/10454/330/9604/340061/6047/7128/1399/6422/57658/167465/84174/1390/9975/196/6258/55128/80216/8767/841/8284/5292/1488/7041/331/8854/7105/5371/7421/55914/10474/8648/55601/387/8204/2274/55885/7533/79132/26508/26191/64135/7…
GO_SALIVARY_GLAND_DEVELOPMENT	GO_SALIVARY_GLAND_DEVELOPMENT	38	-0.691768	-1.89027	0.000143643	0.00164199	0.00120976	4520	tags=47%, list=15%, signal=40%	57045/10512/5154/1605/4781/2263/998/5080/7042/23129/6591/10371/1956/2252/7052/59277/8829/3082
GO_NEGATIVE_REGULATION_OF_BLOOD_VESSEL_DIAMETER	GO_NEGATIVE_REGULATION_OF_BLOOD_VESSEL_DIAMETER	82	-0.57719	-1.7869	0.000143867	0.00164199	0.00120976	2459	tags=28%, list=8%, signal=26%	552/3357/952/554/624/3269/387/9732/1636/1311/1889/27345/1910/1956/2149/146/183/185/5724/2702/1909/857/59
GO_ACTIVATION_OF_GTPASE_ACTIVITY	GO_ACTIVATION_OF_GTPASE_ACTIVITY	96	-0.548492	-1.74224	0.000144804	0.00164996	0.00121563	5033	tags=40%, list=16%, signal=33%	79735/26037/143872/11138/2889/23232/26000/57148/57186/9905/1236/81565/55633/23603/391/23102/1399/93627/10125/613/1398/125058/57533/55357/7813/374403/7474/141/2185/4908/83874/9779/23158/30851/8477/10563/4739/6366
GO_NUCLEOSIDE_DIPHOSPHATE_METABOLIC_PROCESS	GO_NUCLEOSIDE_DIPHOSPHATE_METABOLIC_PROCESS	154	0.442019	1.65733	0.000146367	0.00166502	0.00122673	2824	tags=21%, list=9%, signal=19%	230/2026/5214/3939/2023/54541/5209/3099/5230/5210/2821/5211/2597/283458/205/226/1841/26471/5223/9414/195827/956/23225/2987/2584/7167/204/954/50808/2027/9759/9818
GO_POSITIVE_REGULATION_OF_CATABOLIC_PROCESS	GO_POSITIVE_REGULATION_OF_CATABOLIC_PROCESS	430	-0.394935	-1.46782	0.00014712	0.0016697	0.00123018	6498	tags=41%, list=21%, signal=33%	201163/581/4946/122809/29116/3458/3416/975/79699/51160/8078/9810/3479/23274/83737/6872/6093/10206/55294/340152/3356/5595/51686/5728/4287/9698/344/10558/57520/54832/863/116224/55187/7832/351/22930/8396/7405/207063/400410/79066/79443/5305/10241/5465/2629/324/257364/4780/4734/10221/23163/4947/1263/154214/57721/79899/8554/8660/7957/2332/9531/9709/154/151636/1374/2931/2308/22933/7249/1612/246175/6642/…
GO_FICOLIN_1_RICH_GRANULE_MEMBRANE	GO_FICOLIN_1_RICH_GRANULE_MEMBRANE	60	-0.629379	-1.8483	0.000147263	0.0016697	0.00123018	3207	tags=37%, list=10%, signal=33%	161/965/100049587/57020/11314/527/374403/387/6556/10288/7226/10312/10159/3687/79930/3920/22918/3071/3689/2357/140885/2207
GO_RESPONSE_TO_COPPER_ION	GO_RESPONSE_TO_COPPER_ION	40	0.664279	1.99071	0.000148229	0.00167608	0.00123488	1181	tags=35%, list=4%, signal=34%	4499/4495/4501/4494/4493/4504/4502/4496/6284/4489/4017/6647/513/11315
GO_RIBOSOME_BIOGENESIS	GO_RIBOSOME_BIOGENESIS	289	0.371074	1.48579	0.00014833	0.00167608	0.00123488	5894	tags=33%, list=19%, signal=27%	6227/220717/6234/6194/85395/6152/10969/6202/6169/11224/29960/93144/6209/6135/6130/65095/6165/6201/23560/6232/79863/10248/8568/6218/2091/51116/51491/6136/55011/57418/26155/6175/51602/79033/51504/29889/29093/55651/55052/4869/5394/64979/6193/6204/84294/57109/56342/23404/6128/6134/6229/5393/51068/51010/54913/9875/5901/9092/10775/6155/6122/65003/6203/114049/8451/83732/345630/11340/9188/6123/91695/2977…
GO_POSITIVE_REGULATION_OF_ENDOTHELIAL_CELL_PROLIFERATION	GO_POSITIVE_REGULATION_OF_ENDOTHELIAL_CELL_PROLIFERATION	107	-0.536942	-1.73784	0.000148553	0.00167608	0.00123488	2401	tags=34%, list=8%, signal=31%	4893/441478/4192/3091/100506013/3357/406903/25865/26051/3690/7474/8828/5587/3676/3586/94/1012/79805/5155/8291/2324/7060/10000/6776/8742/57608/3791/7424/7857/7010/185/858/8829/6387/3162/187
GO_ANTIGEN_PROCESSING_AND_PRESENTATION_OF_EXOGENOUS_PEPTIDE_ANTIGEN_VIA_MHC_CLASS_I	GO_ANTIGEN_PROCESSING_AND_PRESENTATION_OF_EXOGENOUS_PEPTIDE_ANTIGEN_VIA_MHC_CLASS_I	76	-0.582545	-1.77318	0.000150007	0.00168972	0.00124493	3871	tags=36%, list=13%, signal=31%	5696/4012/5713/9861/8773/5716/9554/5721/6892/2210/10437/9341/9491/5698/3685/3133/5699/567/3693/4688/50856/653361/4689/2209/8673/2207/1536
GO_PROTEIN_TARGETING_TO_MEMBRANE	GO_PROTEIN_TARGETING_TO_MEMBRANE	192	0.415431	1.59969	0.000152306	0.00171283	0.00126195	4584	tags=38%, list=15%, signal=32%	25873/6188/6168/6227/6234/6194/6152/6230/6202/6169/11224/6209/6167/6135/130617/6130/6164/6165/6201/6232/6142/6139/6144/6207/6181/6171/6218/3265/6222/6160/6136/3309/6146/6175/6228/6176/6746/6132/6157/6206/6193/6204/6128/56947/6133/6134/9349/6229/6205/6235/9697/6137/23521/123264/6233/6155/6122/6203/6143/6449/6141/6156/254887/6124/6210/10952/6129/57214/5584/6734/6730/4736
GO_REGULATION_OF_T_CELL_MEDIATED_IMMUNITY	GO_REGULATION_OF_T_CELL_MEDIATED_IMMUNITY	70	-0.586522	-1.78426	0.000153071	0.00171863	0.00126623	5139	tags=44%, list=17%, signal=37%	56940/7292/3077/5817/339390/81545/8772/50943/6885/11035/729230/8417/3554/5027/10859/91543/114548/3594/2625/634/3575/2217/3133/7133/567/5819/5788/2213/3606/7454/54440
GO_B_CELL_ACTIVATION_INVOLVED_IN_IMMUNE_RESPONSE	GO_B_CELL_ACTIVATION_INVOLVED_IN_IMMUNE_RESPONSE	74	-0.591164	-1.79318	0.000155832	0.00174679	0.00128697	4247	tags=43%, list=14%, signal=37%	602/118460/6778/50943/4853/23529/23075/100/6830/202309/200558/958/3956/139818/3955/4683/9466/1880/5336/2185/4292/3586/10039/940/4064/8741/10538/5788/7099/2213/4242/9452
GO_REGULATION_OF_B_CELL_MEDIATED_IMMUNITY	GO_REGULATION_OF_B_CELL_MEDIATED_IMMUNITY	52	-0.632758	-1.8245	0.000156803	0.00175305	0.00129159	4379	tags=42%, list=14%, signal=36%	2208/118460/6778/50943/23529/6830/200558/958/9466/4292/3586/10039/940/8741/3133/5819/695/5788/2213/5777/718/2207
GO_REGULATION_OF_MORPHOGENESIS_OF_AN_EPITHELIUM	GO_REGULATION_OF_MORPHOGENESIS_OF_AN_EPITHELIUM	180	-0.475538	-1.64589	0.000156899	0.00175305	0.00129159	3368	tags=32%, list=11%, signal=28%	4192/9861/161/2246/9500/998/6422/64750/81839/5716/23122/5721/5216/160/9968/51804/1175/6495/22881/2719/144165/23002/5754/8323/6772/7474/166336/23213/1213/81792/9491/387/5698/2625/26585/8322/8321/7482/6591/10736/4919/3687/5699/409/51339/2535/2252/183/115908/84870/2119/27086/59277/90102/1601/3082/3627
GO_NEGATIVE_REGULATION_OF_INTERFERON_GAMMA_PRODUCTION	GO_NEGATIVE_REGULATION_OF_INTERFERON_GAMMA_PRODUCTION	34	-0.706341	-1.88946	0.000157673	0.00175886	0.00129587	4067	tags=47%, list=13%, signal=41%	5914/50943/3624/90865/29126/10859/2625/3586/80380/558/64115/5621/7099/84868/3965/2621
GO_MORPHOGENESIS_OF_AN_ENDOTHELIUM	GO_MORPHOGENESIS_OF_AN_ENDOTHELIUM	18	-0.793005	-1.83223	0.000160765	0.00179046	0.00131915	4177	tags=83%, list=14%, signal=72%	90627/388/83605/1499/2246/54567/25865/3516/7852/81792/387/94/3687/27086/3627
GO_PEPTIDYL_SERINE_MODIFICATION	GO_PEPTIDYL_SERINE_MODIFICATION	319	-0.422434	-1.53492	0.000167615	0.00186374	0.00137314	6248	tags=36%, list=20%, signal=29%	253260/4515/10038/8445/28996/8550/6872/7349/2589/6093/1147/5595/4139/5591/11200/146057/633/5170/51719/5586/2872/814/351/6714/3611/6850/4294/23678/6423/10783/1760/7150/84779/1609/156/10114/338376/6789/9261/1756/7046/799/2931/51231/2590/5598/283629/9475/7786/10253/120892/29110/83983/54386/10411/9212/9806/85456/53944/65981/65018/5008/11329/1432/57600/5062/23171/5562/9149/7867/8767/960/596/25865/8412…
GO_NEGATIVE_REGULATION_OF_MYELOID_LEUKOCYTE_MEDIATED_IMMUNITY	GO_NEGATIVE_REGULATION_OF_MYELOID_LEUKOCYTE_MEDIATED_IMMUNITY	10	-0.884811	-1.78781	0.000171367	0.00190239	0.00140162	2893	tags=80%, list=9%, signal=73%	613/729230/11314/3598/2213/8832/3965/3162
GO_REGULATION_OF_RHO_PROTEIN_SIGNAL_TRANSDUCTION	GO_REGULATION_OF_RHO_PROTEIN_SIGNAL_TRANSDUCTION	141	-0.497936	-1.66438	0.000174785	0.00193722	0.00142728	3615	tags=33%, list=12%, signal=30%	2909/23268/23229/9459/121512/286530/7204/2846/6655/613/6453/83892/2828/57480/1902/3688/80243/11214/408/2150/56990/7126/57493/64857/152273/55785/3675/10395/221472/19/4233/9289/5924/55701/1281/50848/22899/8477/2149/50650/2059/5159/7409/10161/8829/397/348
GO_CARDIAC_SEPTUM_DEVELOPMENT	GO_CARDIAC_SEPTUM_DEVELOPMENT	112	-0.526792	-1.70503	0.000176541	0.00195355	0.00143931	4511	tags=46%, list=15%, signal=39%	25831/4851/10512/10818/54903/5914/7046/2263/4853/51684/10454/23414/84516/23462/7798/2627/4052/90/8131/5138/3516/5754/78987/9353/7474/8828/57493/2625/64220/7049/55742/3280/26508/8321/4846/53834/3340/7042/6659/23129/9249/2022/3491/639/2535/182/4628/10370/8829/2702/7048
GO_EOSINOPHIL_CHEMOTAXIS	GO_EOSINOPHIL_CHEMOTAXIS	20	-0.784248	-1.8575	0.000179549	0.00198315	0.00146112	1541	tags=40%, list=5%, signal=38%	3269/6846/6362/6376/7857/6355/6352/6347
GO_POSITIVE_REGULATION_OF_CYTOKINE_PRODUCTION_INVOLVED_IN_INFLAMMATORY_RESPONSE	GO_POSITIVE_REGULATION_OF_CYTOKINE_PRODUCTION_INVOLVED_IN_INFLAMMATORY_RESPONSE	18	-0.791554	-1.82888	0.000179791	0.00198315	0.00146112	3939	tags=67%, list=13%, signal=58%	27190/3735/84818/26060/10333/23765/4615/923/63940/64581/7099/115362
GO_POSITIVE_REGULATION_OF_INTERLEUKIN_4_PRODUCTION	GO_POSITIVE_REGULATION_OF_INTERLEUKIN_4_PRODUCTION	23	-0.763111	-1.86845	0.000181693	0.00200094	0.00147423	1360	tags=65%, list=4%, signal=62%	7292/6850/5914/50943/90865/114548/2625/940/942/3133/54440/84868/3965/916/2207
GO_CYTOKINE_PRODUCTION_INVOLVED_IN_INFLAMMATORY_RESPONSE	GO_CYTOKINE_PRODUCTION_INVOLVED_IN_INFLAMMATORY_RESPONSE	47	-0.66406	-1.88155	0.000182086	0.00200208	0.00147506	5194	tags=53%, list=17%, signal=44%	27250/7850/197358/3620/27190/5187/3735/84818/55198/26060/10333/215/1432/23765/113/8314/4615/347/923/63940/64581/7099/29108/115362/140885
GO_NEGATIVE_REGULATION_OF_VASCULATURE_DEVELOPMENT	GO_NEGATIVE_REGULATION_OF_VASCULATURE_DEVELOPMENT	162	-0.48213	-1.64754	0.000190942	0.00209611	0.00154435	3617	tags=33%, list=12%, signal=29%	4851/6301/5607/4204/64218/1499/9475/406929/10253/356/5617/4303/729230/2828/54567/5764/4804/55810/55333/6772/5371/23213/5054/387/4773/5797/9723/161742/4881/7057/7042/56999/1284/641700/29775/7058/4223/5155/7060/51378/1524/22846/1634/79812/3087/5468/7122/7075/183/7010/10769/3627/23166
GO_RESPONSE_TO_INTERLEUKIN_15	GO_RESPONSE_TO_INTERLEUKIN_15	14	-0.840716	-1.85811	0.000192065	0.00210509	0.00155096	3637	tags=86%, list=12%, signal=76%	3600/2885/3560/3601/23236/3716/6777/3718/6776/2182/3561/920
GO_POSITIVE_T_CELL_SELECTION	GO_POSITIVE_T_CELL_SELECTION	34	-0.703198	-1.88105	0.000192929	0.00211121	0.00155547	4285	tags=50%, list=14%, signal=43%	7535/6778/50943/1540/6722/596/917/84695/3594/6693/114836/1794/10538/5788/915/916/972
GO_PROTEIN_LOCALIZATION_TO_CELL_SURFACE	GO_PROTEIN_LOCALIZATION_TO_CELL_SURFACE	65	-0.604897	-1.79779	0.000196109	0.00214156	0.00157783	4819	tags=49%, list=16%, signal=42%	3077/257364/2219/23163/23484/1499/2824/9777/10347/627/6810/9860/8729/23171/26088/10076/10026/6809/10516/2316/29098/7375/8514/919/5796/338328/54741/7414/30851/2252/7305/2207
GO_TISSUE_HOMEOSTASIS	GO_TISSUE_HOMEOSTASIS	220	-0.456017	-1.61345	0.000196322	0.00214156	0.00157783	4009	tags=31%, list=13%, signal=27%	1499/134430/9842/154/55812/7018/5781/128338/1001/167691/71/231/7128/1513/54849/11171/729230/9545/6722/952/596/25937/585/166379/537/3690/5027/60/2185/54360/5166/84959/4846/8861/1512/3988/29887/118/169200/10312/7033/632/1200/79738/5925/567/8792/3635/3845/1956/284266/54/2149/81501/221395/2034/7099/3512/947/1901/9079/5880/1435/1490/54440/11151/4069/1436
GO_REGULATION_OF_SUPEROXIDE_ANION_GENERATION	GO_REGULATION_OF_SUPEROXIDE_ANION_GENERATION	22	-0.772971	-1.863	0.000198387	0.00216067	0.00159191	2210	tags=55%, list=7%, signal=51%	2773/2150/2771/5580/1956/54/64581/5446/183/3689/3684/7305
GO_TOLERANCE_INDUCTION	GO_TOLERANCE_INDUCTION	24	-0.758102	-1.87647	0.000199944	0.0021742	0.00160187	4712	tags=58%, list=15%, signal=49%	64844/29851/3620/50943/7128/29126/10288/4067/3133/3559/84868/3965/7048/916
GO_POSITIVE_REGULATION_OF_JNK_CASCADE	GO_POSITIVE_REGULATION_OF_JNK_CASCADE	139	-0.490922	-1.64638	0.000200959	0.0021818	0.00160747	6492	tags=47%, list=21%, signal=38%	4317/9043/10746/959/1856/28996/9258/60401/51495/7189/8324/28988/351/6363/56940/9344/6850/4294/5871/4055/79444/4920/4296/128853/1236/7018/7786/6885/57551/998/10125/10333/9821/50488/79594/9867/8767/51347/7164/5770/22881/939/2150/11184/29969/7474/6416/23236/9770/2185/1647/8322/221472/4217/8792/10371/2324/55504/344558/7099/653361/2213/6386/29108/1490/6366
GO_POSITIVE_REGULATION_OF_PROTEIN_CONTAINING_COMPLEX_ASSEMBLY	GO_POSITIVE_REGULATION_OF_PROTEIN_CONTAINING_COMPLEX_ASSEMBLY	243	-0.441459	-1.57736	0.000201533	0.0021846	0.00160954	5899	tags=37%, list=19%, signal=30%	22919/274/57482/148170/81857/1739/10094/56919/90427/3383/57175/89848/10109/6714/402/1015/6850/79998/2017/2241/4733/7013/9873/55604/4204/1236/89795/2764/10435/5908/2885/404672/23116/8936/205251/55845/253725/10333/55832/65018/57600/9026/8976/55719/5216/10096/25802/2966/4478/57606/51100/389/9447/2068/51429/10095/54551/10093/10097/2072/2242/8450/7453/387/2185/23191/19/9535/4233/84962/129293/348110/74…
GO_REGULATION_OF_MACROPHAGE_ACTIVATION	GO_REGULATION_OF_MACROPHAGE_ACTIVATION	55	-0.630276	-1.84074	0.000203463	0.00220206	0.0016224	4873	tags=49%, list=16%, signal=41%	10062/3566/284467/671/133396/3735/120892/90865/10333/9867/23208/7474/3586/7057/6622/4345/6376/221395/5788/7099/2896/2213/1050/84868/54209/972/11326
GO_POSITIVE_REGULATION_OF_GRANULOCYTE_CHEMOTAXIS	GO_POSITIVE_REGULATION_OF_GRANULOCYTE_CHEMOTAXIS	26	-0.745496	-1.8802	0.0002082	0.0022498	0.00165758	686	tags=31%, list=2%, signal=30%	8291/7060/5880/3071/728/719/6366/972
GO_RUFFLE_MEMBRANE	GO_RUFFLE_MEMBRANE	94	-0.545694	-1.72694	0.000218521	0.00235764	0.00173703	5148	tags=48%, list=17%, signal=40%	11252/6714/324/23286/59338/2268/23499/8844/10347/54997/23603/11170/10253/55198/9107/84687/81848/5756/23122/30817/9026/23550/9847/3688/23396/7094/23526/3690/51177/387/378/152273/4771/5795/3685/10395/221472/57608/3678/2059/7168/2191/199/3936/5341
GO_MODIFICATION_OF_MORPHOLOGY_OR_PHYSIOLOGY_OF_OTHER_ORGANISM_INVOLVED_IN_SYMBIOTIC_INTERACTION	GO_MODIFICATION_OF_MORPHOLOGY_OR_PHYSIOLOGY_OF_OTHER_ORGANISM_INVOLVED_IN_SYMBIOTIC_INTERACTION	113	-0.521135	-1.68677	0.000219909	0.00236891	0.00174533	4295	tags=36%, list=14%, signal=31%	28996/4057/9367/3838/1072/6348/358/5196/2959/3482/3725/1605/3840/2332/2033/91392/3839/11334/1511/128637/5978/5806/598/440275/841/2150/10533/3685/2040/3429/6351/5272/8692/8091/6355/858/30835/6352/920/1436/348
GO_POSITIVE_REGULATION_OF_NEURON_DIFFERENTIATION	GO_POSITIVE_REGULATION_OF_NEURON_DIFFERENTIATION	376	-0.404453	-1.48902	0.000221013	0.0023739	0.00174901	6321	tags=40%, list=21%, signal=32%	59284/4976/9863/1600/23373/659/1856/4897/8904/6091/55906/29904/5274/124936/23064/23011/9139/5728/6092/442890/2803/6498/9693/28988/84298/10059/8724/5629/3611/55364/7436/2017/2889/79191/4780/54700/1523/950/23499/54664/64764/4920/4135/81545/27020/54149/57611/8837/91584/4674/5914/2332/2033/81565/51657/5048/10677/5362/162427/5663/2909/8507/627/51188/22902/6938/257194/6925/22999/4192/27185/8826/1954/98…
GO_POSITIVE_REGULATION_OF_NATURAL_KILLER_CELL_ACTIVATION	GO_POSITIVE_REGULATION_OF_NATURAL_KILLER_CELL_ACTIVATION	20	-0.780162	-1.84783	0.000221059	0.0023739	0.00174901	3029	tags=50%, list=10%, signal=45%	10125/164/388552/6777/3133/9760/558/3606/7305/2621
GO_REGULATION_OF_TISSUE_REMODELING	GO_REGULATION_OF_TISSUE_REMODELING	81	-0.561522	-1.73168	0.000223484	0.00239621	0.00176545	4004	tags=42%, list=13%, signal=37%	9842/7018/9475/4192/7128/6422/54849/613/952/537/3953/5530/3690/5027/7421/26585/634/5166/84959/169200/632/8792/2324/7060/3635/1956/284266/10457/81501/183/1901/1471/3606/1436
GO_RECEPTOR_METABOLIC_PROCESS	GO_RECEPTOR_METABOLIC_PROCESS	195	-0.45918	-1.60668	0.000226394	0.0024217	0.00178423	4031	tags=39%, list=13%, signal=35%	10330/27065/7405/88455/5465/6850/7436/10062/4734/156/3084/823/2332/151636/55004/6642/3577/5663/2885/55681/5868/1759/3091/6456/100506013/161/11149/6401/64854/160/2966/22937/3357/125058/1175/3688/4905/5770/51100/8650/1948/9341/157/11031/29978/2868/408/144717/3690/10859/1213/6616/5336/26585/3586/634/3685/4908/1889/6622/9779/6653/2530/4599/409/4600/5641/5468/6386/10268/10203/3689/10266/857/6424/348/2…
GO_PHOSPHATIDYLINOSITOL_BISPHOSPHATE_BINDING	GO_PHOSPHATIDYLINOSITOL_BISPHOSPHATE_BINDING	111	-0.528611	-1.71153	0.000226563	0.0024217	0.00178423	7030	tags=49%, list=23%, signal=38%	114609/55614/50807/29091/88/27131/55876/11021/54477/59339/8301/143425/4139/150684/8324/55353/8724/59338/53349/7289/91404/9873/23527/27071/1687/5756/3759/253725/8729/9026/5216/284110/115548/57231/112574/23400/55763/53373/3092/3784/23236/57158/64005/9846/11344/23612/64411/124460/654817/654816/653361/6386/5341/55803
GO_PROTEIN_TYROSINE_KINASE_BINDING	GO_PROTEIN_TYROSINE_KINASE_BINDING	92	-0.55077	-1.73012	0.000230286	0.00245769	0.00181074	4193	tags=37%, list=14%, signal=32%	10818/868/8878/199731/5781/6885/9655/8895/1398/90/63916/5770/57091/9802/29760/117854/1845/9732/634/9846/919/55024/3687/51378/10019/8692/4739/9046/914/1003/920/54209/2621/140885
GO_REPLACEMENT_OSSIFICATION	GO_REPLACEMENT_OSSIFICATION	27	0.705935	1.9315	0.000235924	0.00251398	0.00185221	4128	tags=63%, list=13%, signal=55%	162466/1305/1280/2261/249/55512/338773/4208/1749/654/4322/1277/3636/860/2778/4665/4325
GO_RESPIRATORY_BURST	GO_RESPIRATORY_BURST	35	-0.688867	-1.84902	0.000237584	0.00252776	0.00186237	1236	tags=43%, list=4%, signal=41%	6556/5293/654817/4688/654816/64581/3055/3512/2896/653361/4689/5880/56833/1043/1536
GO_SKELETAL_SYSTEM_MORPHOGENESIS	GO_SKELETAL_SYSTEM_MORPHOGENESIS	238	0.392587	1.52309	0.000238957	0.00253495	0.00186767	3028	tags=26%, list=10%, signal=23%	387733/162466/1305/1280/2261/249/1690/55512/4147/10265/338773/3549/9241/1746/23314/3638/145258/3221/871/3202/85301/7480/3203/25976/8785/9496/4208/655/6662/134701/3201/1294/144347/6781/2260/5212/4041/5916/3215/257/1749/7483/5075/55112/3214/3224/5310/3227/304/7059/8538/3212/3218/3225/654/4322/1277/60529/3636/3216/4488
GO_REGULATION_OF_NATURAL_KILLER_CELL_MEDIATED_IMMUNITY	GO_REGULATION_OF_NATURAL_KILLER_CELL_MEDIATED_IMMUNITY	43	-0.66733	-1.86674	0.000238994	0.00253495	0.00186767	3029	tags=35%, list=10%, signal=31%	10125/1398/164/10859/6777/634/5272/3133/114836/3902/5819/409/7409/84868/3965
GO_RESPONSE_TO_INTERFERON_ALPHA	GO_RESPONSE_TO_INTERFERON_ALPHA	21	-0.768972	-1.83918	0.000239536	0.0025368	0.00186903	3540	tags=52%, list=12%, signal=46%	3455/10581/10410/201626/3437/2625/558/4600/684/8519/2621
GO_GOLGI_ASSOCIATED_VESICLE_MEMBRANE	GO_GOLGI_ASSOCIATED_VESICLE_MEMBRANE	109	-0.522238	-1.69055	0.000240122	0.00253874	0.00187045	4695	tags=33%, list=15%, signal=28%	10483/51014/3120/59349/147007/5297/9182/10484/10490/23390/9554/26958/160/22937/10972/54812/164/203547/149111/83988/3118/1213/966/11196/9445/8218/3133/567/3115/3117/3119/3123/3113/3122/972/3127
GO_LIPID_MODIFICATION	GO_LIPID_MODIFICATION	240	-0.434966	-1.54965	0.000240753	0.00253874	0.00187045	7169	tags=45%, list=23%, signal=34%	5291/146850/8898/8310/224/55750/27124/8525/5295/5290/55268/8612/55343/1962/122809/403313/55862/5467/56848/5447/3030/51447/254013/5728/5191/1571/34/8897/3032/80724/51/8396/128/5305/5465/2629/5287/3612/1376/1609/1384/4952/90809/64748/79602/7941/3295/5297/83752/8660/8503/26061/8651/9306/1374/55004/23417/9021/5828/6646/79837/9807/55198/9107/64781/9655/9619/1606/30/1891/285440/215/84174/1432/83667/519…
GO_REGULATION_OF_RESPIRATORY_BURST	GO_REGULATION_OF_RESPIRATORY_BURST	15	-0.827679	-1.85319	0.000240821	0.00253874	0.00187045	470	tags=40%, list=2%, signal=39%	613/64581/3512/2896/5880/56833
GO_TYPE_2_IMMUNE_RESPONSE	GO_TYPE_2_IMMUNE_RESPONSE	38	-0.681509	-1.86224	0.000242818	0.00255246	0.00188057	5227	tags=55%, list=17%, signal=46%	3142/7292/3566/3620/602/5914/6778/133396/9655/90865/729230/9466/91543/114548/2625/3586/942/10538/255877/3606/972
GO_NEGATIVE_REGULATION_OF_TRANSFERASE_ACTIVITY	GO_NEGATIVE_REGULATION_OF_TRANSFERASE_ACTIVITY	276	-0.434706	-1.56729	0.000242863	0.00255246	0.00188057	5242	tags=38%, list=17%, signal=32%	1843/27250/6714/56940/11221/3611/399473/104/2629/324/6423/10636/1844/4040/10221/10114/7013/5573/868/8660/2764/8651/151636/2931/8850/54997/10935/7249/23603/9021/1849/5663/406929/80824/10253/51527/9655/7128/7538/81848/9532/6422/2776/23636/11329/10252/5062/5859/11261/25937/51347/11314/5770/2048/57761/65125/85450/9467/25793/9647/64798/1846/55924/7453/58533/389119/1845/5576/57493/4771/3984/150290/5795…
GO_RIBOSOME_ASSEMBLY	GO_RIBOSOME_ASSEMBLY	61	0.572006	1.85944	0.000244511	0.00256588	0.00189045	5894	tags=51%, list=19%, signal=41%	220717/6234/6152/6169/93144/6209/6135/6232/51116/6136/6175/29093/55052/4869/6193/6204/56342/6128/6134/6122/65003/6123/91695/29777/55299/387338/130916/51154/83939/6223/140801
GO_REGULATION_OF_NEUTROPHIL_CHEMOTAXIS	GO_REGULATION_OF_NEUTROPHIL_CHEMOTAXIS	29	-0.718196	-1.86443	0.000245288	0.00257013	0.00189358	3368	tags=45%, list=11%, signal=40%	4192/683/158747/9353/8291/7060/4354/5880/3071/728/719/6366/972
GO_POSITIVE_REGULATION_OF_PEPTIDASE_ACTIVITY	GO_POSITIVE_REGULATION_OF_PEPTIDASE_ACTIVITY	191	-0.462473	-1.6118	0.000249585	0.00260937	0.00192249	2876	tags=34%, list=9%, signal=31%	8837/8772/9131/1612/3735/9475/10134/356/23786/2335/8797/5978/65018/1432/79594/9026/5721/9966/8767/841/58484/4804/9447/6279/9647/408/355/2192/83595/55122/5371/1509/3092/8915/387/22900/114548/4155/4067/10395/84168/6622/1512/83874/843/10550/4217/3491/3932/64115/3428/2149/64581/5641/5468/22861/2896/29108/8743/834/6280/1490/3965/857
GO_NEGATIVE_REGULATION_OF_B_CELL_ACTIVATION	GO_NEGATIVE_REGULATION_OF_B_CELL_ACTIVATION	32	-0.701623	-1.85269	0.000249789	0.00260937	0.00192249	3727	tags=62%, list=12%, signal=55%	50943/3624/1493/7128/6422/84174/11314/374403/3586/10039/4067/55024/5074/64092/3635/27242/695/2213/4332/7305
GO_REGULATION_OF_ACTOMYOSIN_STRUCTURE_ORGANIZATION	GO_REGULATION_OF_ACTOMYOSIN_STRUCTURE_ORGANIZATION	92	-0.549809	-1.7271	0.000251063	0.00261872	0.00192938	3617	tags=33%, list=12%, signal=29%	9475/406929/10411/998/6422/23122/6385/5216/1902/585/389/11214/9647/395/387/4771/3984/10395/5829/4233/5734/22899/8477/79822/7168/1901/1490/90102/8829/7454
GO_NEGATIVE_REGULATION_OF_MAST_CELL_ACTIVATION	GO_NEGATIVE_REGULATION_OF_MAST_CELL_ACTIVATION	12	-0.848704	-1.79366	0.000253027	0.00263522	0.00194154	2122	tags=75%, list=7%, signal=70%	2241/146722/11314/1268/284021/3598/8832/3965/3162
GO_CELLULAR_RESPONSE_TO_EXTRACELLULAR_STIMULUS	GO_CELLULAR_RESPONSE_TO_EXTRACELLULAR_STIMULUS	263	-0.430524	-1.54505	0.000253781	0.0026391	0.0019444	5171	tags=36%, list=17%, signal=30%	10059/4141/7391/3077/55364/54468/1535/25959/2629/10634/5287/6423/4780/10325/3600/53349/55846/11345/79567/3725/55630/53335/3312/8493/9131/7071/2308/6715/2909/11170/54332/120892/84687/143686/25828/54434/6422/220441/27244/81788/83667/3745/3655/144577/552/5562/6722/440275/5164/23710/5764/8131/5028/596/51100/1312/5292/2752/11337/2242/355/5027/7421/81631/8648/6494/154743/5587/10533/3676/25994/54407/559…
GO_NEGATIVE_REGULATION_OF_TYPE_I_INTERFERON_PRODUCTION	GO_NEGATIVE_REGULATION_OF_TYPE_I_INTERFERON_PRODUCTION	46	-0.64894	-1.83201	0.000255756	0.00265563	0.00195658	3791	tags=46%, list=12%, signal=40%	79671/5971/9636/7353/1540/29110/7128/84166/84282/10859/57506/3586/79132/64135/51191/9246/7318/9111/29108/84868/140885
GO_HYDROLASE_ACTIVITY_ACTING_ON_ACID_PHOSPHORUS_NITROGEN_BONDS	GO_HYDROLASE_ACTIVITY_ACTING_ON_ACID_PHOSPHORUS_NITROGEN_BONDS	184	-0.465536	-1.61523	0.000260606	0.00270193	0.00199069	3065	tags=21%, list=10%, signal=19%	7177/5122/1511/5327/8492/57414/146547/25807/64499/54504/3991/10699/8720/327/3003/5476/6768/1362/1636/4313/1512/51279/5328/59342/1200/2999/94031/3002/717/11098/2191/113791/715/5654/3082/3001/716/3426
GO_TYROSINE_PHOSPHORYLATION_OF_STAT_PROTEIN	GO_TYROSINE_PHOSPHORYLATION_OF_STAT_PROTEIN	83	-0.571981	-1.76822	0.000261452	0.00270663	0.00199416	4815	tags=31%, list=16%, signal=26%	2241/3600/23568/8651/133396/9021/23529/5008/83666/958/54625/3572/9466/4771/3280/4067/3718/1489/7132/10019/5175/3606/6352/3059/857/1436
GO_POSITIVE_REGULATION_OF_LYMPHOCYTE_CHEMOTAXIS	GO_POSITIVE_REGULATION_OF_LYMPHOCYTE_CHEMOTAXIS	21	-0.766865	-1.83414	0.000263291	0.00272159	0.00200518	2700	tags=48%, list=9%, signal=43%	729230/65125/284114/7474/6846/2185/6351/10563/6352/6366
GO_BONE_REMODELING	GO_BONE_REMODELING	91	-0.546136	-1.71125	0.000264238	0.00272567	0.00200818	4009	tags=43%, list=13%, signal=37%	1499/9842/154/7018/4853/4192/7128/1513/6422/54849/9545/5764/952/8200/537/3953/3690/5027/9770/2185/26585/5166/84959/29887/169200/10312/4286/632/1200/8792/3635/1956/284266/54/81501/115908/1901/5880/1436
GO_PROTEASE_BINDING	GO_PROTEASE_BINDING	131	-0.521952	-1.73154	0.000264475	0.00272567	0.00200818	4202	tags=37%, list=14%, signal=32%	1803/8837/83752/8772/51652/9325/2319/7316/7128/7076/147372/51283/2335/8797/65018/57414/114769/51009/5660/8767/3688/596/624/3554/5104/7078/3690/5054/1213/8915/4155/3675/3685/1311/1475/940/5272/1281/5265/5621/7077/7450/7079/29108/1471/2191/6402/4102
GO_PINOCYTOSIS	GO_PINOCYTOSIS	21	-0.766132	-1.83239	0.00026725	0.00275017	0.00202623	5391	tags=67%, list=18%, signal=55%	81/10062/257364/55604/9261/55198/26060/7867/51479/1794/558/30844/29108/857
GO_REGULATION_OF_ANIMAL_ORGAN_MORPHOGENESIS	GO_REGULATION_OF_ANIMAL_ORGAN_MORPHOGENESIS	249	-0.445561	-1.59418	0.000268321	0.00275708	0.00203132	4500	tags=35%, list=15%, signal=30%	4851/10512/4920/5154/10818/8837/54903/4781/1499/7046/5696/2263/5713/4192/9861/7128/161/2246/9500/2303/998/6422/64750/81839/93986/5716/10252/5721/5216/160/90/9968/51804/5764/1175/596/6495/5292/22881/2719/3516/144165/23002/5754/8323/6772/7474/7421/166336/23213/1213/9491/2138/387/5698/2625/55679/26585/8322/3280/634/8321/7042/7482/6591/10736/2022/4919/5699/409/51339/2535/2252/182/183/115908/84870/947…
GO_REGULATION_OF_AUTOPHAGY	GO_REGULATION_OF_AUTOPHAGY	326	-0.413591	-1.50866	0.000270272	0.002773	0.00204305	5648	tags=49%, list=18%, signal=41%	8517/54922/8408/836/58528/534/1613/23545/535/11043/9474/1982/4170/5290/1020/201163/528/11067/27131/3458/64121/149371/257397/23274/25/6093/10206/55294/5595/23265/140710/80317/90427/8897/10558/54832/23118/84219/9637/23032/55187/10059/22930/8396/9559/7405/207063/79443/5305/10241/2017/2629/8925/4734/10325/23232/823/1263/84861/5571/4218/51382/7957/2033/9531/29082/154/2931/2308/55004/22933/84749/5564/7…
GO_MEMBRANE_PROTEIN_PROTEOLYSIS	GO_MEMBRANE_PROTEIN_PROTEOLYSIS	59	-0.614992	-1.80048	0.000275371	0.00282112	0.00207851	6338	tags=59%, list=21%, signal=47%	3458/84888/23385/102/6093/51360/7189/23621/121665/5664/257364/1605/5663/83464/7076/55851/9860/152503/51752/4804/51429/25825/8720/7078/8754/5027/3586/1512/4790/7133/8728/7077/7079/4627/348
GO_PROTEIN_LOCALIZATION_TO_VACUOLE	GO_PROTEIN_LOCALIZATION_TO_VACUOLE	63	-0.607019	-1.79673	0.000282173	0.00288652	0.00212669	6295	tags=49%, list=20%, signal=39%	975/51160/51028/84313/54832/8546/55187/4734/64089/950/23163/3312/9475/57707/8031/10490/7128/9648/22879/144577/55048/57142/51100/84315/51172/6845/4074/6653/79158/3920/2633
GO_DENDRITIC_CELL_APOPTOTIC_PROCESS	GO_DENDRITIC_CELL_APOPTOTIC_PROCESS	10	-0.876114	-1.77024	0.0002847	0.00290807	0.00214256	1506	tags=70%, list=5%, signal=67%	10859/4067/558/6387/3965/2621/6366
GO_SULFUR_COMPOUND_METABOLIC_PROCESS	GO_SULFUR_COMPOUND_METABOLIC_PROCESS	368	-0.403042	-1.48295	0.000285466	0.00291159	0.00214516	5210	tags=33%, list=17%, signal=27%	7915/347734/50507/10560/79066/51268/60481/6819/197322/119391/84068/4780/55856/57678/79071/79966/7263/23382/9391/2588/27430/11019/10331/64131/51363/6785/3295/54898/3417/8694/4967/23169/2683/23417/5162/79178/2937/2678/10768/51449/9806/4969/25828/4682/411/9334/373156/215/4594/2730/55066/7358/84890/64780/93010/5164/6821/54988/2949/1312/51248/3073/27284/3155/50515/10402/122961/8801/1836/84836/80221/55…
GO_ANTIBIOTIC_CATABOLIC_PROCESS	GO_ANTIBIOTIC_CATABOLIC_PROCESS	60	-0.618312	-1.81579	0.000288242	0.00293556	0.00216282	4060	tags=33%, list=13%, signal=29%	3045/132789/10935/23530/3042/51005/27284/55577/219/847/27233/6622/8644/2876/7837/3039/80896/5973/3040/3043
GO_ESTABLISHMENT_OR_MAINTENANCE_OF_CELL_POLARITY	GO_ESTABLISHMENT_OR_MAINTENANCE_OF_CELL_POLARITY	219	-0.448191	-1.58484	0.00029378	0.00298755	0.00220113	5919	tags=42%, list=19%, signal=34%	6093/3996/1739/1495/10486/10121/1072/388/64398/4133/55968/358/137886/6363/10890/3611/10806/81609/23286/55860/56603/55327/286/10120/54509/1236/29780/81565/22836/5048/5908/1741/9475/2909/4134/391/2319/22902/10253/2047/10565/1399/998/9267/9265/9948/5080/23122/10252/8729/10096/22841/10015/1398/25932/4478/3064/55083/3688/23221/51248/389/917/10097/5754/55333/7474/55914/387/378/2185/2625/55742/3280/5569…
GO_OSSIFICATION	GO_OSSIFICATION	388	0.342262	1.4111	0.000296175	0.00300748	0.00221581	3157	tags=24%, list=10%, signal=22%	50964/387733/162466/121340/3381/1305/1280/81621/2261/249/55512/5727/5745/656/338773/3549/90993/650/3398/9241/23314/3397/3488/4015/2194/22943/9464/7481/5743/25884/1290/6169/6615/4091/4958/56975/6209/7480/406992/10189/4208/207/23353/655/22800/4745/353500/6662/1591/3486/8326/23560/134701/2735/4038/340419/30812/144347/6781/344901/2091/1969/5364/651/51176/255743/3400/1278/4041/1749/91461/1594/3399/333…
GO_RESPONSE_TO_STEROID_HORMONE	GO_RESPONSE_TO_STEROID_HORMONE	384	-0.398917	-1.47148	0.000298753	0.00302921	0.00223182	5375	tags=31%, list=17%, signal=26%	10081/5021/2235/358/1843/7068/6714/2908/1535/5465/117144/25959/2629/10062/7067/5106/4734/6586/57678/4851/23376/81606/23543/8289/8626/8554/8202/8837/5914/2033/1499/3417/799/4848/9131/7182/5187/178/2308/9325/6715/11170/9575/8031/4192/5732/84687/9604/153222/6047/7538/808/5066/2805/6422/57658/167465/9076/5978/9975/7332/552/6258/55128/10076/5764/952/596/8284/11214/7041/678/8754/9353/7421/10474/8648/38…
GO_NEGATIVE_REGULATION_OF_MAP_KINASE_ACTIVITY	GO_NEGATIVE_REGULATION_OF_MAP_KINASE_ACTIVITY	77	-0.564053	-1.72944	0.000306109	0.00309924	0.00228341	5370	tags=48%, list=17%, signal=40%	51562/1843/27250/11221/399473/2629/6423/10636/1844/10114/1849/80824/10253/81848/6422/23636/11329/10252/11314/5770/1846/1845/150290/5795/200734/4067/161742/26191/5580/6653/10019/8692/5999/1848/5777/857/348
GO_MUSCLE_CELL_MIGRATION	GO_MUSCLE_CELL_MIGRATION	94	-0.542612	-1.71719	0.000307349	0.00310724	0.00228931	6169	tags=54%, list=20%, signal=44%	407000/3479/6093/538/2660/407016/9510/57175/10276/6714/3611/50507/4780/10221/5592/328/5154/80031/4192/3037/8826/54434/5327/4303/1398/1902/51804/3673/596/6495/9353/3690/5054/51177/55742/9732/1636/5031/5328/6653/5155/7060/183/5159/65009/7168/84466/199/8829/6352/10631
GO_ALPHA_BETA_T_CELL_DIFFERENTIATION	GO_ALPHA_BETA_T_CELL_DIFFERENTIATION	100	-0.537327	-1.72243	0.00031273	0.00315702	0.00232598	6061	tags=53%, list=20%, signal=43%	25/26022/30009/538/3662/161882/8546/3142/6363/7292/6850/3566/7535/602/2529/79576/64218/5914/6778/8651/5971/50943/100/9655/257101/8767/941/596/3659/84695/8320/6304/91543/1880/387/114548/3594/2625/944/942/6693/114836/3718/5734/639/861/10538/27086/3071/3606/54440/3965/7048
GO_POSITIVE_REGULATION_OF_B_CELL_ACTIVATION	GO_POSITIVE_REGULATION_OF_B_CELL_ACTIVATION	77	-0.563551	-1.7279	0.00031344	0.00315957	0.00232786	4139	tags=38%, list=13%, signal=33%	118460/8660/6778/23529/100/57181/683/57162/952/596/958/939/4323/1880/4773/4292/6777/940/8741/84433/3635/695/10673/5788/100423062/7099/3071/54440/972
GO_CYTOPLASMIC_TRANSLATION	GO_CYTOPLASMIC_TRANSLATION	99	0.486791	1.68897	0.000314776	0.00316841	0.00233438	4824	tags=40%, list=16%, signal=34%	25873/1978/8662/6227/220717/6234/6152/6169/6135/6165/6142/6139/8667/6171/6160/6146/6175/6228/6176/6132/200916/1939/6128/51182/1973/6133/6235/23521/6143/1938/6141/6156/22849/92715/255308/7555/8668/4736/24140/79727
GO_TERTIARY_GRANULE_LUMEN	GO_TERTIARY_GRANULE_LUMEN	55	-0.622281	-1.81739	0.000317106	0.00318722	0.00234823	2612	tags=33%, list=8%, signal=30%	126014/2495/5806/1509/427/23191/1512/7130/567/978/7077/1265/5777/1471/25840/4069/1520/3043
GO_CD4_POSITIVE_ALPHA_BETA_T_CELL_ACTIVATION	GO_CD4_POSITIVE_ALPHA_BETA_T_CELL_ACTIVATION	91	-0.543557	-1.70317	0.000320039	0.00321202	0.00236651	6401	tags=52%, list=21%, signal=41%	84807/3458/975/26022/30009/538/3662/161882/3142/6363/7292/3566/57045/602/2529/64218/5914/6778/8651/5971/50943/9655/29126/8767/941/84695/6304/91543/1880/114548/3594/2625/942/6693/10312/114836/3718/5734/64115/861/10538/27086/3071/3606/54440/3965/7048
GO_ENDOSOME_ORGANIZATION	GO_ENDOSOME_ORGANIZATION	79	-0.567754	-1.74504	0.000324495	0.00325201	0.00239597	6445	tags=54%, list=21%, signal=43%	23023/51160/149371/10228/79643/7251/51028/84313/64400/23325/55353/8724/26276/257364/51361/950/84376/29082/8878/51652/55004/51534/23603/5119/1759/356/10254/5869/57403/57132/23317/10015/55048/5873/8766/9798/144717/57617/83547/55361/29887/25978/55654
GO_CYTOCHROME_COMPLEX	GO_CYTOCHROME_COMPLEX	29	0.677207	1.8701	0.00032884	0.00329078	0.00242453	1151	tags=28%, list=4%, signal=27%	56901/440567/1339/7388/84419/790955/100128525/7386
GO_POSITIVE_REGULATION_OF_TYPE_I_INTERFERON_PRODUCTION	GO_POSITIVE_REGULATION_OF_TYPE_I_INTERFERON_PRODUCTION	77	-0.561815	-1.72258	0.00033177	0.0033153	0.0024426	4937	tags=42%, list=16%, signal=35%	6850/2547/29072/4791/84265/6778/2033/1499/5781/29110/340061/171568/27297/10621/84282/8767/3659/4615/6772/51311/57506/5336/79132/26191/64135/7097/4790/3663/3428/51284/7099/929
GO_GLIAL_CELL_PROLIFERATION	GO_GLIAL_CELL_PROLIFERATION	49	-0.636524	-1.82225	0.000332616	0.00331895	0.00244529	2284	tags=39%, list=7%, signal=36%	4851/23376/430/90865/5764/3953/146433/2185/4771/3280/4067/5324/6659/6376/5583/2119/1435/54209/1436
GO_REGULATION_OF_COAGULATION	GO_REGULATION_OF_COAGULATION	83	-0.567396	-1.75405	0.000334173	0.00332967	0.00245319	2975	tags=39%, list=10%, signal=35%	7006/5663/10855/5327/18/196527/7056/2150/5054/10544/5329/634/84959/4067/4846/7057/5580/5328/5155/50848/2149/10019/5156/7035/7099/710/947/2191/5341/857/348/2207
GO_NEGATIVE_REGULATION_OF_NEURON_DEATH	GO_NEGATIVE_REGULATION_OF_NEURON_DEATH	210	-0.448801	-1.58254	0.000335019	0.00333329	0.00245585	3642	tags=30%, list=12%, signal=27%	5663/2898/627/23529/57707/7786/128434/23017/120892/4192/116986/3091/5978/64802/65018/6453/2730/598/84280/51804/596/8200/6495/25793/57103/408/55737/23400/16/2729/58533/6416/131450/387/2185/10533/3586/8321/4908/6622/4345/7466/7133/6653/5921/6376/558/1524/409/3845/2019/2149/10457/5641/2896/947/1435/8829/11151/728/6347/348/3162
GO_VESICLE_TETHERING_COMPLEX	GO_VESICLE_TETHERING_COMPLEX	66	-0.589696	-1.76002	0.000335853	0.00333679	0.00245843	6908	tags=56%, list=22%, signal=44%	10466/29091/54943/6399/54536/149371/55770/23265/64400/10890/26276/51361/9382/171024/84376/23355/60684/64601/91949/10640/84342/55275/23339/25839/11070/283849/998/51693/27072/65082/23233/83696/55763/9392/57617/23616/58485
GO_APOPTOTIC_CELL_CLEARANCE	GO_APOPTOTIC_CELL_CLEARANCE	48	-0.63172	-1.79855	0.0003382	0.00335527	0.00247205	4602	tags=56%, list=15%, signal=48%	10062/51552/2219/5914/22836/10347/146722/391/80208/375033/8547/4240/3690/8685/3685/7057/558/717/10461/84466/7052/5880/7305/718/54209/2621/6347
GO_POSITIVE_REGULATION_OF_ION_TRANSMEMBRANE_TRANSPORT	GO_POSITIVE_REGULATION_OF_ION_TRANSMEMBRANE_TRANSPORT	155	-0.475292	-1.61737	0.000339835	0.00336666	0.00248044	4394	tags=37%, list=14%, signal=32%	400916/23630/57620/1756/5311/3306/799/154/3736/54997/134145/5663/23204/375346/3779/57165/808/3759/4923/65018/10008/729230/801/196527/3064/246329/7225/11261/2048/65125/481/2946/5027/2539/85358/2316/3784/5336/57158/9472/6622/482/5031/2745/6376/2149/7114/183/4283/7070/10268/6373/5724/54209/6347/3627/1520/187
GO_NAD_METABOLIC_PROCESS	GO_NAD_METABOLIC_PROCESS	50	0.596976	1.89006	0.00034224	0.00338563	0.00249442	862	tags=28%, list=3%, signal=27%	230/2026/7157/5214/3939/2023/3099/5230/2821/5211/2597/226/406992/5223
GO_REGULATION_OF_MONOCYTE_DIFFERENTIATION	GO_REGULATION_OF_MONOCYTE_DIFFERENTIATION	21	-0.761849	-1.82215	0.000346434	0.00342199	0.00252121	1784	tags=52%, list=6%, signal=49%	2242/146433/677/56998/3635/1021/81501/27086/1435/920/972
GO_SIGNALING_ADAPTOR_ACTIVITY	GO_SIGNALING_ADAPTOR_ACTIVITY	99	-0.53433	-1.71269	0.000346907	0.00342199	0.00252121	5141	tags=41%, list=17%, signal=35%	6714/2887/8717/392/10636/4068/9402/10818/162989/8844/5781/2885/120892/1399/84174/23636/55824/1398/11214/917/56990/10750/29760/395/85358/57506/84632/6452/9846/3927/940/29775/8935/10044/10019/6451/2059/9046/6503/393/916
GO_COMPLEMENT_ACTIVATION_ALTERNATIVE_PATHWAY	GO_COMPLEMENT_ACTIVATION_ALTERNATIVE_PATHWAY	16	-0.807641	-1.82268	0.000352187	0.00346484	0.00255277	107	tags=25%, list=0%, signal=25%	1675/718/3075/11326
GO_LYMPHOCYTE_COSTIMULATION	GO_LYMPHOCYTE_COSTIMULATION	57	-0.60259	-1.75357	0.000352254	0.00346484	0.00255277	5204	tags=56%, list=17%, signal=47%	6363/6714/7292/1949/29851/9402/1803/1236/5781/2885/8764/1493/998/29126/5062/941/1948/3956/921/1947/4067/940/80380/942/84433/3932/10673/7409/5777/916/857/6366
GO_POSITIVE_REGULATION_OF_INTERLEUKIN_6_SECRETION	GO_POSITIVE_REGULATION_OF_INTERLEUKIN_6_SECRETION	33	-0.699555	-1.86197	0.000353315	0.00347032	0.00255682	3835	tags=45%, list=12%, signal=40%	3556/84818/58515/2150/51311/57506/4155/64135/7097/2149/8692/7099/29108/199/3965
GO_PROTEIN_TYROSINE_KINASE_ACTIVITY	GO_PROTEIN_TYROSINE_KINASE_ACTIVITY	135	-0.495425	-1.64776	0.000355885	0.00348755	0.00256951	2299	tags=26%, list=7%, signal=24%	9149/8767/2048/2321/2242/8798/8828/6416/79834/2185/3716/4067/53834/2049/2202/5580/4233/3718/51232/558/2324/3932/1956/695/3791/3055/7075/5156/5159/7010/6503/10461/2042/8829/1436
GO_POSITIVE_THYMIC_T_CELL_SELECTION	GO_POSITIVE_THYMIC_T_CELL_SELECTION	13	-0.833858	-1.78125	0.000356078	0.00348755	0.00256951	2410	tags=54%, list=8%, signal=50%	6722/917/1794/5788/915/916/972
GO_REGULATION_OF_DENDRITIC_CELL_DIFFERENTIATION	GO_REGULATION_OF_DENDRITIC_CELL_DIFFERENTIATION	11	-0.866824	-1.78686	0.000357804	0.00349137	0.00257232	1506	tags=55%, list=5%, signal=52%	10859/10288/2213/3965/55365/28959
GO_T_HELPER_1_TYPE_IMMUNE_RESPONSE	GO_T_HELPER_1_TYPE_IMMUNE_RESPONSE	42	-0.657362	-1.83553	0.000357883	0.00349137	0.00257232	5227	tags=57%, list=17%, signal=48%	3142/6363/7292/10068/3566/602/64218/6778/5971/9655/90865/729230/8767/941/3554/9466/3594/6556/6693/3718/10148/7099/3606/84868
GO_UBIQUITIN_LIKE_PROTEIN_TRANSFERASE_ACTIVITY	GO_UBIQUITIN_LIKE_PROTEIN_TRANSFERASE_ACTIVITY	408	-0.393367	-1.46315	0.000358468	0.00349137	0.00257232	7350	tags=43%, list=24%, signal=33%	84447/57154/26036/63891/5896/493829/6992/25898/114804/26262/23608/54467/26233/8266/51666/25820/56852/7706/7337/115123/6500/51132/26994/7320/9442/8315/51465/29116/7737/140739/79872/56254/64777/54476/89970/10293/9810/6477/83737/8697/81858/6872/10206/23291/57448/64422/267/196394/26273/7189/57691/283948/81790/84461/26190/64400/7324/57520/11342/79176/26001/373/92912/4850/221687/8925/400569/26272/4734/…
GO_PEPTIDASE_REGULATOR_ACTIVITY	GO_PEPTIDASE_REGULATOR_ACTIVITY	221	-0.441249	-1.55927	0.000358491	0.00349137	0.00257232	3142	tags=23%, list=10%, signal=20%	330/7076/9806/23786/1293/2335/65018/114769/5721/124857/6692/89932/5104/2719/939/408/331/7078/2192/25816/5054/9491/22900/1475/6622/1512/6590/6695/8434/5272/51232/10653/64115/5265/5621/684/7077/3730/22861/7035/183/7079/710/29108/834/1471/718/2621/5973/857
GO_MONOVALENT_INORGANIC_CATION_HOMEOSTASIS	GO_MONOVALENT_INORGANIC_CATION_HOMEOSTASIS	157	-0.464458	-1.57863	0.000362664	0.00352703	0.0025986	4159	tags=31%, list=14%, signal=27%	54734/147007/51382/9777/57468/154881/120892/356/3759/55858/65082/25932/552/5164/11261/6558/596/554/1312/527/10699/10479/537/481/2771/523/285195/245972/526/529/8992/9497/6556/84317/5594/5166/4881/9990/9114/51606/482/10312/1910/80231/84679/183/2896/185/56833
GO_NEGATIVE_REGULATION_OF_GROWTH	GO_NEGATIVE_REGULATION_OF_GROWTH	246	0.377794	1.47446	0.000363182	0.00352711	0.00259865	2053	tags=19%, list=7%, signal=18%	4499/1029/4495/4501/5950/1410/2261/7157/7869/5270/4494/4493/5727/4504/4502/2023/4496/9241/1032/3488/2786/4489/3303/7481/11007/4633/8614/65078/58189/55558/3300/407014/5802/7143/85004/7161/153/344901/3304/84289/1026/3621/374946/9037/2697/1594/223117
GO_PHOSPHATASE_ACTIVITY	GO_PHOSPHATASE_ACTIVITY	265	-0.429686	-1.54254	0.000367378	0.00356285	0.00262499	5839	tags=41%, list=19%, signal=34%	147699/5494/5728/1739/55370/11284/8897/23399/221294/11156/1843/56940/11221/5509/5780/23035/9562/994/81537/3612/1844/64943/92609/4952/90809/64748/90673/128853/5534/25819/5528/9663/8446/8493/7803/51657/8073/5781/1849/80824/10454/151742/9107/5800/79624/8226/8821/54961/145553/64077/53/54434/25930/4907/22978/9989/9896/4626/51205/5208/55529/5786/4621/8776/10217/4534/10076/9890/26469/5770/79871/131870/5…
GO_RESPONSE_TO_OXIDATIVE_STRESS	GO_RESPONSE_TO_OXIDATIVE_STRESS	435	-0.389891	-1.4487	0.000369962	0.00358169	0.00263887	4403	tags=35%, list=14%, signal=30%	10276/2878/79912/2177/358/1843/351/6363/55074/5798/6714/50507/488/55364/1535/824/2241/59338/4780/1161/10636/4358/328/1263/22921/11019/116988/3725/1236/5311/79899/8837/3840/6778/1499/3417/9131/2308/22933/10935/1612/5598/10202/5663/493869/6810/57707/120892/58515/2937/5893/3091/51527/100/23135/7128/143686/25828/10333/2113/11179/11035/27244/5978/57190/215/65018/83667/8876/2730/1398/29957/5562/5164/56…
GO_INFLAMMATORY_RESPONSE_TO_WOUNDING	GO_INFLAMMATORY_RESPONSE_TO_WOUNDING	11	-0.865891	-1.78494	0.000370359	0.00358169	0.00263887	3368	tags=73%, list=11%, signal=65%	4192/3091/7076/729230/89790/2149/2896/3162
GO_RAB_GTPASE_BINDING	GO_RAB_GTPASE_BINDING	176	-0.458563	-1.58565	0.000372752	0.00359979	0.0026522	6145	tags=38%, list=20%, signal=31%	92558/8301/23274/55667/23216/3996/25771/11127/8934/84958/10059/22930/414918/79735/392/11138/23232/26000/117177/9905/4218/22836/23527/1121/55633/79961/79803/160518/89781/22999/23102/93627/128637/54432/4644/94121/201627/22841/23085/64780/125058/4905/4804/57533/55357/164/9467/537/7813/64145/374403/141/5866/83547/51479/54453/134957/79958/201294/83874/9779/79890/94122/6764/23158/55654/58485
GO_TRANSLATIONAL_ELONGATION	GO_TRANSLATIONAL_ELONGATION	135	0.442845	1.61867	0.000374294	0.00360963	0.00265945	5436	tags=36%, list=18%, signal=30%	1917/90480/1933/51642/54998/64975/6182/6181/51116/54460/158078/219927/6176/143244/54952/29093/63875/64928/64978/55052/10399/79590/64979/64951/1936/26589/51253/64969/10600/65003/1938/1984/64960/6156/22849/92715/6150/118487/80325/64981/26046/9775/65080/78988/57129/9553/29074/51264/116541
GO_MATURE_B_CELL_DIFFERENTIATION	GO_MATURE_B_CELL_DIFFERENTIATION	25	-0.737523	-1.84728	0.000375231	0.00361352	0.00266232	5043	tags=68%, list=16%, signal=57%	1015/55846/602/4853/100/3956/139818/3955/112616/1880/5336/2185/5452/2213/4242/56833/9452
GO_REGULATION_OF_INTRACELLULAR_TRANSPORT	GO_REGULATION_OF_INTRACELLULAR_TRANSPORT	346	-0.407472	-1.49237	0.000375744	0.00361352	0.00266232	5154	tags=34%, list=17%, signal=29%	8724/6714/404636/7514/56850/81555/6850/3566/392/23286/2241/4734/2268/51715/29072/10055/79567/55781/84277/4947/1263/79899/9531/81565/9777/2931/57510/51652/5781/134145/5663/51684/54471/4924/10134/89781/55072/22902/120892/51308/11149/10411/9648/10425/128637/998/25930/6830/55754/23636/65018/1432/6813/30817/9695/3745/51009/161291/7332/23317/5562/4478/10075/9847/11261/8314/11314/5770/51100/55741/29934/…
GO_INTERLEUKIN_6_BIOSYNTHETIC_PROCESS	GO_INTERLEUKIN_6_BIOSYNTHETIC_PROCESS	28	-0.724304	-1.86444	0.000376675	0.00361744	0.00266521	1451	tags=43%, list=5%, signal=41%	7189/407016/351/6850/10333/8915/7096/3635/64581/5724/7305/972
GO_CHEMOATTRACTANT_ACTIVITY	GO_CHEMOATTRACTANT_ACTIVITY	40	-0.655712	-1.80505	0.000377498	0.00362032	0.00266732	1539	tags=28%, list=5%, signal=26%	7474/4908/6376/5155/10457/7424/2252/7857/6352/3082/3627
GO_OPSONIN_BINDING	GO_OPSONIN_BINDING	15	-0.818006	-1.83153	0.000378965	0.00362934	0.00267397	1140	tags=47%, list=4%, signal=45%	5806/3685/84466/22918/3689/3684/11326
GO_RESPONSE_TO_ZINC_ION	GO_RESPONSE_TO_ZINC_ION	53	0.594687	1.88502	0.000380512	0.00363911	0.00268117	1422	tags=25%, list=5%, signal=23%	445/4499/1396/4495/4501/4494/4493/4504/4502/4496/4489/760/3861
GO_TOLL_LIKE_RECEPTOR_3_SIGNALING_PATHWAY	GO_TOLL_LIKE_RECEPTOR_3_SIGNALING_PATHWAY	20	-0.767898	-1.81878	0.000383544	0.00366304	0.0026988	4109	tags=55%, list=13%, signal=48%	8772/7128/57590/57162/841/388325/2150/26191/23180/84868/857
GO_POSITIVE_REGULATION_OF_TRANSMEMBRANE_TRANSPORT	GO_POSITIVE_REGULATION_OF_TRANSMEMBRANE_TRANSPORT	201	-0.461793	-1.61783	0.000385561	0.00367721	0.00270924	4578	tags=36%, list=15%, signal=31%	10776/151176/400916/23630/57620/1756/79602/114882/5311/3306/8660/799/154/3736/54997/5781/134145/5663/23204/26060/375346/3779/57165/808/3759/4923/65018/1432/10008/729230/801/196527/3064/246329/7225/9847/11261/2048/65125/2719/481/2946/5027/2539/25999/85358/2316/3784/5906/5336/57158/9472/6622/482/8218/5031/2745/6376/2149/7114/1389/183/4283/7070/10268/6373/5724/718/54209/6347/3627/1520/187
GO_PODOSOME	GO_PODOSOME	29	-0.706739	-1.83469	0.000389212	0.00370309	0.00272831	3297	tags=45%, list=11%, signal=40%	134265/9948/7082/10097/6840/5782/51411/9404/7414/23022/3936/83706/7412
GO_REGULATION_OF_INFLAMMATORY_RESPONSE_TO_ANTIGENIC_STIMULUS	GO_REGULATION_OF_INFLAMMATORY_RESPONSE_TO_ANTIGENIC_STIMULUS	26	-0.73345	-1.84982	0.000389348	0.00370309	0.00272831	1234	tags=35%, list=4%, signal=33%	1268/3586/940/3133/2876/695/2213/718/2207
GO_CELLULAR_RESPONSE_TO_ETHANOL	GO_CELLULAR_RESPONSE_TO_ETHANOL	13	-0.829962	-1.77292	0.000391102	0.00371466	0.00273684	3131	tags=54%, list=10%, signal=48%	3779/5562/113/3709/94241/6688/1536
GO_DETECTION_OF_OTHER_ORGANISM	GO_DETECTION_OF_OTHER_ORGANISM	14	-0.82557	-1.82463	0.000397904	0.00377407	0.00278061	2976	tags=50%, list=10%, signal=45%	10333/58484/7096/7097/64581/7099/284297
GO_NEGATIVE_REGULATION_OF_ESTABLISHMENT_OF_PROTEIN_LOCALIZATION	GO_NEGATIVE_REGULATION_OF_ESTABLISHMENT_OF_PROTEIN_LOCALIZATION	193	-0.446631	-1.56017	0.000400161	0.00379027	0.00279254	3742	tags=29%, list=12%, signal=26%	5781/50943/51684/120892/933/7128/90865/6422/10333/2335/5978/693175/114769/3745/51009/94121/10385/10434/11261/23208/29934/9647/2150/5530/64285/29969/5371/9466/10859/131450/91543/51311/22900/114548/347/3586/26191/55691/4345/285381/114899/55024/6376/5734/27242/5569/2615/2149/7114/2213/947/284297/5552/2621/348/2633
GO_RESPONSE_TO_PROTOZOAN	GO_RESPONSE_TO_PROTOZOAN	27	-0.7152	-1.81868	0.000404039	0.00382176	0.00281574	2689	tags=59%, list=9%, signal=54%	3662/1130/5196/3566/602/116071/958/283234/4615/6556/3586/10538/64581/3394/115361/2634
GO_NON_CANONICAL_WNT_SIGNALING_PATHWAY	GO_NON_CANONICAL_WNT_SIGNALING_PATHWAY	150	-0.476683	-1.60904	0.000408028	0.00385422	0.00283966	4224	tags=33%, list=14%, signal=29%	5534/54903/1499/5148/5696/5713/23112/6885/57674/9861/161/998/6422/64750/81839/5716/801/5721/5216/160/9968/1175/51701/22881/2719/144165/23002/5530/5754/8323/7474/166336/1213/9491/387/23236/5698/8322/8321/5330/4919/5699/409/51339/2535/115908/84870/54331/1601/6424
GO_POSITIVE_REGULATION_OF_NEUTROPHIL_MIGRATION	GO_POSITIVE_REGULATION_OF_NEUTROPHIL_MIGRATION	29	-0.705382	-1.83116	0.000411452	0.00388125	0.00285957	4190	tags=48%, list=14%, signal=42%	1236/7499/4192/158747/3554/83692/8291/7060/5880/3071/728/719/6366/972
GO_ARTERY_DEVELOPMENT	GO_ARTERY_DEVELOPMENT	96	-0.53025	-1.6843	0.000416824	0.00392657	0.00289296	4511	tags=47%, list=15%, signal=40%	25831/4851/5311/57178/7046/5396/51684/10454/4192/2303/84516/23462/7798/3198/4052/54567/6722/8131/6495/1948/5138/3516/144165/4854/2138/64220/3280/1311/94/3340/7042/56999/6659/23129/2022/1281/639/221395/182/5159/4628/4016/8829/2702/348
GO_SUBSTRATE_DEPENDENT_CELL_MIGRATION_CELL_EXTENSION	GO_SUBSTRATE_DEPENDENT_CELL_MIGRATION_CELL_EXTENSION	10	-0.868563	-1.75498	0.000420158	0.00395258	0.00291213	657	tags=50%, list=2%, signal=49%	2017/57698/6386/4628/8829
GO_CELL_CELL_ADHESION_MEDIATED_BY_INTEGRIN	GO_CELL_CELL_ADHESION_MEDIATED_BY_INTEGRIN	16	-0.801586	-1.80902	0.000426279	0.00399638	0.0029444	3287	tags=75%, list=11%, signal=67%	23075/100/3688/65125/8754/3676/3678/10563/5420/6352/83706/916
GO_PEPTIDYL_TYROSINE_DEPHOSPHORYLATION	GO_PEPTIDYL_TYROSINE_DEPHOSPHORYLATION	102	-0.52509	-1.68114	0.000426505	0.00399638	0.0029444	5332	tags=48%, list=17%, signal=40%	11156/1843/5798/56940/11221/5780/994/1844/92609/128853/8446/7803/8073/5781/1849/80824/9107/5800/54961/145553/54434/25930/5786/8776/4534/10076/26469/5770/5778/1846/2139/64419/1845/2138/5797/11099/150290/5787/5795/84959/26191/5796/54935/5791/5782/5788/1848/5777/5793
GO_NEGATIVE_REGULATION_OF_INTERLEUKIN_1_PRODUCTION	GO_NEGATIVE_REGULATION_OF_INTERLEUKIN_1_PRODUCTION	40	-0.652552	-1.79635	0.000426551	0.00399638	0.0029444	1546	tags=35%, list=5%, signal=33%	7128/114769/5371/22900/114548/3586/634/6376/945/1524/409/54/54209/2621
GO_MULTI_MULTICELLULAR_ORGANISM_PROCESS	GO_MULTI_MULTICELLULAR_ORGANISM_PROCESS	230	-0.431926	-1.53503	0.000430154	0.00401656	0.00295926	4219	tags=27%, list=14%, signal=23%	79602/8289/5914/91/1393/7319/2683/4012/10935/231/7005/100506013/7076/5066/5617/64750/2113/139596/2806/7056/552/5764/3673/952/596/113/1312/10699/2192/7421/3074/8605/92/54407/1268/8528/6777/5594/3675/81671/23780/4313/10916/7026/8434/3133/639/3845/7216/2182/3678/1508/183/5724/10266/84868/3965/3490/7048/397/1833
GO_REGULATION_OF_SYNCYTIUM_FORMATION_BY_PLASMA_MEMBRANE_FUSION	GO_REGULATION_OF_SYNCYTIUM_FORMATION_BY_PLASMA_MEMBRANE_FUSION	30	-0.700479	-1.82726	0.000430314	0.00401656	0.00295926	1651	tags=50%, list=5%, signal=47%	3566/824/8837/10411/1432/8754/4773/81501/30846/4283/6355/7305/54209/963/3627
GO_RECYCLING_ENDOSOME	GO_RECYCLING_ENDOSOME	174	-0.457279	-1.57992	0.000430449	0.00401656	0.00295926	5674	tags=48%, list=18%, signal=40%	1318/150684/23621/8324/8934/387849/9522/89848/3775/351/55610/27065/11252/10890/3077/414918/8216/79735/56850/51201/26276/1238/23678/23232/51552/23163/9873/55630/4218/9182/64601/51104/7018/55275/10490/933/9619/53916/201475/57537/9896/29126/4644/8417/63894/201627/10066/22841/6453/57826/11188/3688/23208/57533/55041/8766/164/9341/23673/9135/51762/10479/144717/23432/285195/9482/25999/79772/10079/29058/…
GO_REGULATION_OF_NERVOUS_SYSTEM_PROCESS	GO_REGULATION_OF_NERVOUS_SYSTEM_PROCESS	136	-0.488254	-1.62935	0.000432172	0.00402719	0.0029671	5465	tags=33%, list=18%, signal=27%	6348/80763/8530/351/10874/6714/118738/2629/1760/1605/2332/154/57555/134145/9475/120892/22999/54434/9896/4923/18/23467/10810/552/3673/1312/9294/23613/85358/26011/2185/3586/4846/1890/66000/1910/7133/3687/27242/2149/2906/183/5999/5724/3082
GO_REGULATION_OF_T_CELL_RECEPTOR_SIGNALING_PATHWAY	GO_REGULATION_OF_T_CELL_RECEPTOR_SIGNALING_PATHWAY	39	-0.651733	-1.7826	0.0004341	0.00403427	0.00297231	3524	tags=46%, list=11%, signal=41%	1540/100/10385/25865/11314/1845/8915/5795/634/26191/11006/5074/5819/3932/5621/7070/5777/2633
GO_METANEPHRIC_GLOMERULUS_DEVELOPMENT	GO_METANEPHRIC_GLOMERULUS_DEVELOPMENT	16	-0.800465	-1.80649	0.000434101	0.00403427	0.00297231	692	tags=31%, list=2%, signal=31%	130497/5155/5156/5159/947
GO_NEGATIVE_REGULATION_OF_LEUKOCYTE_MIGRATION	GO_NEGATIVE_REGULATION_OF_LEUKOCYTE_MIGRATION	45	-0.640548	-1.80811	0.000434803	0.00403536	0.00297312	3286	tags=40%, list=11%, signal=36%	100/90865/613/8976/11314/9353/9466/131450/23236/347/26585/4345/5734/56833/6387/6347/6366/3162
GO_NEURON_DEATH	GO_NEURON_DEATH	353	-0.407898	-1.49735	0.000436479	0.00404549	0.00298058	3642	tags=28%, list=12%, signal=25%	5663/2898/627/23529/57707/5913/7786/128434/23017/120892/29110/4192/356/116986/3091/2047/1522/54434/998/10333/5978/64802/65018/23321/3745/6453/2730/598/84280/51804/11261/841/596/4804/8200/6495/1948/25793/1822/57103/408/55737/23400/331/16/2729/58533/2539/7474/1728/6416/131450/387/54532/2185/2625/10533/3586/8321/4908/7042/6622/4345/4217/7466/7133/6653/5921/5925/6376/558/1524/409/3845/27242/2019/5621…
GO_CORTICAL_CYTOSKELETON	GO_CORTICAL_CYTOSKELETON	116	-0.510318	-1.66899	0.000449176	0.00415601	0.003062	5899	tags=47%, list=19%, signal=38%	23332/57619/6711/11034/22919/3996/55915/10486/1072/81/89848/28988/3077/7456/2017/824/7402/147179/100820829/80306/2764/7223/10296/2319/22999/84687/10411/6401/23406/9948/9026/8976/10096/57477/1627/11214/51429/830/10097/2316/3092/60/4771/829/10395/3927/9535/7122/4354/2995/4627/7454/11151/800/3059
GO_NEGATIVE_REGULATION_OF_INTERLEUKIN_2_PRODUCTION	GO_NEGATIVE_REGULATION_OF_INTERLEUKIN_2_PRODUCTION	23	-0.743245	-1.81981	0.000449607	0.00415601	0.003062	1318	tags=61%, list=4%, signal=58%	89795/50943/7128/7538/2625/9454/51564/3902/5621/5788/947/84868/2633/11326
GO_INTRINSIC_COMPONENT_OF_ORGANELLE_MEMBRANE	GO_INTRINSIC_COMPONENT_OF_ORGANELLE_MEMBRANE	379	-0.392784	-1.44706	0.000453596	0.00418727	0.00308504	5721	tags=43%, list=19%, signal=35%	6853/128486/51310/51114/55750/51234/10237/534/285521/10989/55686/28958/55288/8674/1201/51125/128869/202018/9694/6891/92960/22926/22883/84888/1798/11021/10228/3136/9200/143425/51495/3134/267/83401/55161/1571/1353/25972/9583/51604/8733/10559/5025/6687/121665/253832/347734/259230/80331/60481/23141/113829/57222/8799/23443/1760/90196/6890/79071/3120/23592/91689/93380/400916/55831/81552/64921/5865/6785…
GO_CD4_POSITIVE_ALPHA_BETA_T_CELL_DIFFERENTIATION	GO_CD4_POSITIVE_ALPHA_BETA_T_CELL_DIFFERENTIATION	73	-0.578929	-1.7598	0.000454844	0.00419318	0.0030894	6401	tags=56%, list=21%, signal=45%	84807/3458/26022/30009/538/3662/161882/3142/6363/7292/3566/602/2529/64218/5914/6778/8651/5971/50943/9655/8767/941/84695/6304/91543/1880/114548/3594/2625/942/6693/114836/3718/5734/861/10538/27086/3071/3606/54440/3965
GO_EXOCRINE_SYSTEM_DEVELOPMENT	GO_EXOCRINE_SYSTEM_DEVELOPMENT	49	-0.631632	-1.80824	0.000462235	0.00425564	0.00313541	4890	tags=43%, list=16%, signal=36%	79971/57045/10512/5154/1605/4781/2263/998/5080/3321/7042/3481/23129/6591/10371/1956/2252/7052/59277/8829/3082
GO_REGULATION_OF_MACROPHAGE_MIGRATION	GO_REGULATION_OF_MACROPHAGE_MIGRATION	38	-0.666901	-1.82232	0.000464978	0.0042752	0.00314982	1485	tags=47%, list=5%, signal=45%	3735/4192/57509/1432/4323/131450/2185/7057/4345/6376/1524/1435/56833/6352/1240/728/54209/719
GO_POSITIVE_REGULATION_OF_CELLULAR_PROTEIN_LOCALIZATION	GO_POSITIVE_REGULATION_OF_CELLULAR_PROTEIN_LOCALIZATION	325	-0.411438	-1.50061	0.000472684	0.00434027	0.00319777	4566	tags=31%, list=15%, signal=27%	10055/79567/55781/4947/1263/27020/11143/5534/8626/79899/55166/9531/8878/151636/9777/10347/2931/51104/5663/9475/54471/6810/57707/10134/1540/391/89781/55072/22902/84687/8826/10411/10425/54434/998/9860/55754/23636/54552/65018/1432/83666/83667/9695/3745/22841/161291/7332/23171/5562/4478/246329/10075/5764/57142/9847/11261/841/3688/596/23208/4804/8314/51100/2048/55741/8766/22885/7029/6809/7529/25999/23…
GO_PROTEIN_TYROSINE_PHOSPHATASE_ACTIVITY	GO_PROTEIN_TYROSINE_PHOSPHATASE_ACTIVITY	100	-0.527218	-1.69002	0.000491162	0.0045013	0.00331641	5332	tags=48%, list=17%, signal=40%	11156/1843/56940/11221/5780/994/1844/92609/128853/8446/7803/8073/5781/1849/80824/9107/5800/54961/145553/54434/25930/5786/8776/4534/10076/26469/5770/5778/1846/2139/64419/1845/2138/5797/11099/150290/5787/5795/84959/26191/5796/54935/5791/5782/5788/1848/5777/5793
GO_INTERFERON_BETA_PRODUCTION	GO_INTERFERON_BETA_PRODUCTION	51	-0.615003	-1.76594	0.000491525	0.0045013	0.00331641	3791	tags=41%, list=12%, signal=36%	79671/5971/5781/29110/340061/81844/10621/84282/8767/3659/10859/51311/57506/64135/7097/3663/51284/7099/9111/29108/140885
GO_CELLULAR_RESPONSE_TO_PEPTIDE	GO_CELLULAR_RESPONSE_TO_PEPTIDE	386	-0.394631	-1.45721	0.00049234	0.00450279	0.0033175	5698	tags=36%, list=19%, signal=30%	5591/23621/140710/1583/5170/9296/3383/599/988/308/5618/114814/351/6714/2887/10890/4141/7391/252983/1535/6599/324/2241/23038/5106/4780/51274/23641/7431/151176/5573/328/6654/114882/8837/4218/8660/9663/51382/6778/8503/8651/81565/1393/154/2931/7071/8850/2308/7249/5908/5781/9021/6715/5663/2885/9475/231/55198/896/84687/26060/10768/143686/201475/2303/5617/2805/64397/10333/4303/4644/1398/196883/5786/5562…
GO_GLAND_MORPHOGENESIS	GO_GLAND_MORPHOGENESIS	122	-0.501486	-1.6451	0.000498235	0.00455068	0.00335279	4595	tags=40%, list=15%, signal=34%	4040/57045/4851/10512/823/5154/10818/1605/8626/8837/6778/4781/2263/4853/4192/7128/998/6422/8945/5080/10116/10765/4478/5764/596/5371/7474/7421/23213/55679/634/7042/5324/23129/6591/10371/25928/1956/2252/7052/2119/55959/1435/59277/8829/7048/3082/857/1436
GO_VESTIBULOCOCHLEAR_NERVE_DEVELOPMENT	GO_VESTIBULOCOCHLEAR_NERVE_DEVELOPMENT	10	-0.865557	-1.74891	0.000500186	0.00456246	0.00336147	1498	tags=30%, list=5%, signal=29%	8828/5205/8829
GO_CEREBRAL_CORTEX_GABAERGIC_INTERNEURON_DIFFERENTIATION	GO_CEREBRAL_CORTEX_GABAERGIC_INTERNEURON_DIFFERENTIATION	11	0.848737	1.86885	0.000504803	0.0045985	0.00338802	4358	tags=73%, list=14%, signal=62%	5881/1746/170302/1745/55079/7080/429/1813
GO_POSITIVE_REGULATION_OF_CYTOKINE_PRODUCTION_INVOLVED_IN_IMMUNE_RESPONSE	GO_POSITIVE_REGULATION_OF_CYTOKINE_PRODUCTION_INVOLVED_IN_IMMUNE_RESPONSE	56	-0.597497	-1.73702	0.000505785	0.00460138	0.00339014	1973	tags=41%, list=6%, signal=39%	3735/8764/6885/1432/3554/388325/2150/117854/8482/7474/10859/8915/91543/57506/114548/2625/3133/567/7099/3606/54440/2207/972
GO_PLATELET_AGGREGATION	GO_PLATELET_AGGREGATION	60	-0.607906	-1.78524	0.000517121	0.00469832	0.00346156	3008	tags=45%, list=10%, signal=41%	375033/18/1465/5294/55330/7094/3690/2316/60/634/84959/4067/10627/1311/5580/5912/50848/7414/10019/5156/4627/10398/5777/5341/83706/2621/3043
GO_T_CELL_SELECTION	GO_T_CELL_SELECTION	47	-0.644071	-1.82492	0.000523152	0.00474686	0.00349733	4285	tags=53%, list=14%, signal=46%	6850/3600/7535/1236/6778/50943/1540/6722/596/917/84695/387/3594/2625/940/6693/84433/114836/1794/10538/5788/915/920/916/972
GO_POSITIVE_REGULATION_OF_INTRACELLULAR_PROTEIN_TRANSPORT	GO_POSITIVE_REGULATION_OF_INTRACELLULAR_PROTEIN_TRANSPORT	153	-0.473086	-1.59968	0.000525486	0.00476178	0.00350832	4566	tags=33%, list=15%, signal=28%	10055/79567/55781/4947/1263/79899/9531/9777/2931/5663/54471/10134/89781/55072/22902/10411/10425/998/55754/65018/1432/9695/3745/161291/7332/5562/10075/9847/11261/8314/51100/55741/22885/2316/57506/6844/5594/2040/7545/5580/6653/54741/5621/3728/8692/5880/3689/3684/3059/2621
GO_MICROBODY	GO_MICROBODY	134	-0.49792	-1.65783	0.000539179	0.0048741	0.00359107	7207	tags=49%, list=23%, signal=38%	10901/11145/8310/2181/224/84896/1962/92960/11067/3416/11264/5826/5191/7265/51/10059/8540/51268/9665/8799/200035/4358/7431/1384/196743/51015/5824/3295/83752/26061/3417/4591/23417/5828/5189/11215/83594/340061/30/1891/373156/215/8504/390916/8729/79594/5194/4644/5825/7086/5830/23600/55670/3155/51762/6342/10247/57506/847/8528/59353/55711/945/4257/144811/2182
GO_CELLULAR_RESPONSE_TO_TOXIC_SUBSTANCE	GO_CELLULAR_RESPONSE_TO_TOXIC_SUBSTANCE	238	-0.432102	-1.54019	0.000539292	0.0048741	0.00359107	4060	tags=28%, list=13%, signal=24%	3045/6778/9131/2308/10935/23530/5598/493869/3042/120892/23135/7128/3779/2113/11179/11035/373156/27244/65018/83667/9429/5562/5660/7225/64359/113/5292/51714/3709/2946/5742/10516/5603/1728/60/847/3586/94241/4846/7226/4790/5580/4233/4217/5074/567/558/5155/4257/2938/2876/3791/7837/1193/6280/3039/241/6688/6649/3082/140885/348/3162/3040/3043/1536
GO_FICOLIN_1_RICH_GRANULE	GO_FICOLIN_1_RICH_GRANULE	124	-0.503051	-1.65666	0.000550628	0.00497005	0.00366176	4731	tags=44%, list=15%, signal=37%	2547/55860/2219/823/4048/10120/3312/3417/178/240/1675/5713/51646/9861/1522/411/29099/23406/55832/1432/2495/23412/10075/51071/26578/272/10097/327/1509/10533/427/847/5594/1512/3101/2720/9535/7130/51411/978/7414/5265/3728/7077/1508/80301/83716/2799/1471/4332/9961/10875/1520/3043
GO_NEGATIVE_REGULATION_OF_B_CELL_PROLIFERATION	GO_NEGATIVE_REGULATION_OF_B_CELL_PROLIFERATION	16	-0.795148	-1.79449	0.000551422	0.00497072	0.00366226	2122	tags=69%, list=7%, signal=64%	1493/11314/3586/4067/5074/3635/27242/695/2213/4332/7305
GO_AP_TYPE_MEMBRANE_COAT_ADAPTOR_COMPLEX	GO_AP_TYPE_MEMBRANE_COAT_ADAPTOR_COMPLEX	41	-0.654985	-1.81522	0.000556296	0.00500159	0.003685	6453	tags=59%, list=21%, signal=46%	8907/8906/8301/10717/84251/11276/8546/10947/55317/11154/23339/161/8905/27072/160/65082/10239/54812/55745/1175/164/57617/9779/162
GO_CARGO_RECEPTOR_ACTIVITY	GO_CARGO_RECEPTOR_ACTIVITY	77	-0.552526	-1.69409	0.000556296	0.00500159	0.003685	1533	tags=31%, list=5%, signal=30%	84695/8685/921/64129/923/26020/283316/19/8578/5167/55911/58191/6653/84466/284297/3689/1601/3684/4481/4360/3426/23166/2350/9332
GO_CYTOPLASMIC_SIDE_OF_MEMBRANE	GO_CYTOPLASMIC_SIDE_OF_MEMBRANE	176	-0.455026	-1.57342	0.000557474	0.00500567	0.00368801	4312	tags=34%, list=14%, signal=29%	100820829/286/5311/29082/7803/9630/2444/1540/5868/55072/120892/84687/8826/9267/7185/2776/9265/2788/4923/57477/246329/2773/2280/5770/2787/51429/5778/2242/112574/2791/5530/5239/2771/55763/2539/85358/3092/6616/387/2185/4067/8514/26191/2760/64926/9852/3845/3932/5996/2792/3728/55970/2769/2669/5788/3055/6503/914/54331/858
GO_TRANSFERASE_ACTIVITY_TRANSFERRING_ACYL_GROUPS	GO_TRANSFERASE_ACTIVITY_TRANSFERRING_ACYL_GROUPS	263	-0.420196	-1.50799	0.000561396	0.00503434	0.00370913	6757	tags=36%, list=22%, signal=28%	10652/54675/401647/51125/51471/80218/9913/6881/29801/341392/9/129642/6872/91012/3030/83401/84803/8110/10558/54503/284058/54947/54814/3032/137695/253832/79603/51601/2959/51201/60481/6901/3054/51230/57678/84779/1376/79071/1384/10847/24142/212/11143/9926/122830/64921/6785/8202/54898/2033/8694/284098/55644/1374/8850/25921/1629/254531/6646/9575/11101/51099/2678/55733/6605/30/6880/23390/79903/9517/5112…
GO_POSITIVE_REGULATION_OF_ALPHA_BETA_T_CELL_ACTIVATION	GO_POSITIVE_REGULATION_OF_ALPHA_BETA_T_CELL_ACTIVATION	60	-0.604976	-1.77663	0.000563778	0.00504914	0.00372003	5314	tags=55%, list=17%, signal=46%	8546/3142/6363/7292/6850/3566/7535/79576/5914/8651/50943/100/9655/729230/8767/941/10808/387/114548/3594/940/942/64926/3133/861/10148/5788/3071/3606/54440/3965/7048/916
GO_RESPONSE_TO_MECHANICAL_STIMULUS	GO_RESPONSE_TO_MECHANICAL_STIMULUS	211	-0.446433	-1.57613	0.000566747	0.0050595	0.00372767	3057	tags=29%, list=10%, signal=27%	3759/2805/1301/2113/8797/93986/1432/3064/136319/4214/5764/84918/3673/5028/841/8200/958/3659/5138/2115/355/7852/2729/7508/4615/5027/6772/4323/85358/8915/6416/387/51311/54532/2185/64220/54407/1647/9020/7057/4790/632/2022/1281/5734/50848/1634/1956/3728/7132/1265/5468/51284/183/7099/6507/834/10628/6387/7048/3627/10631
GO_T_CELL_EXTRAVASATION	GO_T_CELL_EXTRAVASATION	13	-0.819981	-1.7516	0.000567065	0.0050595	0.00372767	5553	tags=100%, list=18%, signal=82%	4267/8772/7499/1399/11035/729230/1398/9466/83692/50848/3683/6347
GO_REGULATION_OF_B_CELL_DIFFERENTIATION	GO_REGULATION_OF_B_CELL_DIFFERENTIATION	29	-0.696721	-1.80868	0.000567133	0.0050595	0.00372767	3671	tags=59%, list=12%, signal=52%	3149/3624/1540/6422/939/678/4323/6777/22806/677/84433/3635/695/150372/5777/56833/3071
GO_CELLULAR_RESPONSE_TO_ABIOTIC_STIMULUS	GO_CELLULAR_RESPONSE_TO_ABIOTIC_STIMULUS	328	-0.401408	-1.46348	0.000577583	0.00514608	0.00379146	5860	tags=36%, list=19%, signal=29%	79073/5595/5728/6326/11200/388/7158/90427/55693/51719/51562/10276/358/4638/25836/7100/50507/400410/55364/1535/6423/2547/26272/4734/4055/642658/84230/54112/3954/1605/85453/5311/8772/2332/2033/5602/9531/5148/5971/5781/2885/404672/9575/10635/231/9212/167153/85456/3759/2805/6422/8797/5978/1432/114769/801/598/552/57192/440275/136319/4214/5764/3673/11261/841/624/958/3659/2868/5138/5481/9683/2072/355/84…
GO_ENDOPLASMIC_RETICULUM_LUMEN	GO_ENDOPLASMIC_RETICULUM_LUMEN	306	-0.409526	-1.48284	0.00058876	0.0052389	0.00385984	3752	tags=30%, list=12%, signal=27%	7018/10618/7425/493869/136227/4924/845/11096/54431/1522/7076/411/1293/9403/1301/2335/6383/25870/8729/1292/51752/4052/11173/414/415/340075/55741/4240/9563/340348/80124/2153/2719/3956/8720/1296/8824/84570/1291/7474/79642/2519/1066/56034/3912/80781/285362/79188/5329/92949/11320/1462/7057/7373/1284/3915/51237/1282/7466/632/2200/51246/567/1281/80020/5155/3491/54863/2326/5265/10148/81029/285203/4148/28…
GO_POSITIVE_REGULATION_OF_CALCIUM_MEDIATED_SIGNALING	GO_POSITIVE_REGULATION_OF_CALCIUM_MEDIATED_SIGNALING	43	-0.647824	-1.81218	0.000603316	0.00535498	0.00394537	5465	tags=51%, list=18%, signal=42%	6348/5025/121665/6850/3084/7535/5311/100/375346/808/801/3064/2946/57158/9472/1012/6351/5031/29995/920/54209/916
GO_NEGATIVE_REGULATION_OF_T_CELL_RECEPTOR_SIGNALING_PATHWAY	GO_NEGATIVE_REGULATION_OF_T_CELL_RECEPTOR_SIGNALING_PATHWAY	20	-0.757793	-1.79485	0.000603792	0.00535498	0.00394537	1484	tags=55%, list=5%, signal=52%	10385/1845/5795/634/26191/11006/5074/5621/7070/5777/2633
GO_POSITIVE_REGULATION_OF_INTERLEUKIN_2_PRODUCTION	GO_POSITIVE_REGULATION_OF_INTERLEUKIN_2_PRODUCTION	31	-0.691659	-1.8193	0.000604132	0.00535498	0.00394537	2700	tags=48%, list=9%, signal=44%	729230/8767/941/25865/6777/940/942/84433/861/5142/64581/5788/54440/920/916
GO_SULFUR_COMPOUND_BINDING	GO_SULFUR_COMPOUND_BINDING	253	-0.419254	-1.50329	0.000605174	0.00535734	0.00394711	4008	tags=29%, list=13%, signal=25%	26061/89797/4967/55526/5048/4753/2263/1629/6646/11096/2937/4192/3918/7705/2246/1511/6422/1301/63935/9508/2335/30817/10468/5764/3673/3155/5104/170689/2946/6342/84570/9353/8828/154743/25890/1809/7049/1311/53834/7057/5167/7058/9289/2200/3491/7060/4257/5621/10457/2252/3730/5788/7123/50509/10563/83716/84870/947/6355/79690/6373/1842/1490/151887/8829/51816/6402/6649/4053/3075/3627/348/10631
GO_OXIDOREDUCTASE_ACTIVITY_ACTING_ON_NAD_P_H_OXYGEN_AS_ACCEPTOR	GO_OXIDOREDUCTASE_ACTIVITY_ACTING_ON_NAD_P_H_OXYGEN_AS_ACCEPTOR	17	-0.785452	-1.79343	0.000613201	0.00542145	0.00399434	2411	tags=65%, list=8%, signal=60%	50507/1535/9131/64780/51167/9645/654817/4688/654816/653361/1536
GO_LEUKOCYTE_MIGRATION_INVOLVED_IN_INFLAMMATORY_RESPONSE	GO_LEUKOCYTE_MIGRATION_INVOLVED_IN_INFLAMMATORY_RESPONSE	14	-0.812598	-1.79596	0.000616715	0.00544554	0.00401209	3368	tags=57%, list=11%, signal=51%	4192/6401/5764/6279/6376/6280/56833/3689
GO_RESPIRATORY_CHAIN_COMPLEX_IV	GO_RESPIRATORY_CHAIN_COMPLEX_IV	16	0.772242	1.87744	0.000617669	0.005447	0.00401317	1151	tags=25%, list=4%, signal=24%	56901/1339/84419/7386
GO_ENDOCYTIC_PATCH	GO_ENDOCYTIC_PATCH	16	-0.790515	-1.78403	0.000637458	0.00561435	0.00413646	5063	tags=75%, list=16%, signal=63%	7456/147179/2764/9026/8976/10096/830/10097/3092/829/9535/7454
GO_DETECTION_OF_BIOTIC_STIMULUS	GO_DETECTION_OF_BIOTIC_STIMULUS	31	-0.69039	-1.81596	0.000648068	0.00570052	0.00419995	2988	tags=42%, list=10%, signal=38%	8406/10333/58484/114548/7096/5795/7097/64581/7099/284297/2191/54209/23643
GO_POSITIVE_REGULATION_OF_CELLULAR_CATABOLIC_PROCESS	GO_POSITIVE_REGULATION_OF_CELLULAR_CATABOLIC_PROCESS	365	-0.395114	-1.4535	0.000649941	0.00570973	0.00420673	6065	tags=39%, list=20%, signal=32%	3479/23274/83737/6872/6093/10206/55294/340152/3356/5595/5728/4287/9698/344/10558/54832/863/116224/55187/7832/351/22930/8396/7405/207063/400410/79066/79443/5305/10241/5465/2629/257364/4780/10221/1263/154214/57721/79899/8554/8660/7957/2332/9531/9709/154/151636/1374/2931/2308/22933/7249/1612/246175/23530/23112/5663/9475/79837/10134/6885/120892/29110/51099/3091/79068/127544/957/9604/340061/27185/9655…
GO_MULTI_ORGANISM_CELLULAR_PROCESS	GO_MULTI_ORGANISM_CELLULAR_PROCESS	49	-0.62446	-1.78771	0.000653237	0.00573139	0.00422269	4355	tags=37%, list=14%, signal=32%	9873/5297/79671/26065/7353/330/340061/7852/7105/55601/79132/64135/5819/2982/1234/8692/920/2621
GO_NEGATIVE_REGULATION_OF_ENDOTHELIAL_CELL_PROLIFERATION	GO_NEGATIVE_REGULATION_OF_ENDOTHELIAL_CELL_PROLIFERATION	64	-0.585956	-1.73587	0.000656094	0.00574914	0.00423577	2416	tags=27%, list=8%, signal=25%	54567/4804/2321/55333/6772/23213/5797/94/7057/7026/22846/5468/7857/858/6347/857/348
GO_REGULATION_OF_TRANS_SYNAPTIC_SIGNALING	GO_REGULATION_OF_TRANS_SYNAPTIC_SIGNALING	443	-0.388278	-1.44424	0.000657642	0.00575541	0.00424039	5240	tags=30%, list=17%, signal=25%	351/10874/27065/10059/22930/2901/11252/6714/11346/8573/488/26037/55784/1760/1949/10636/4920/27020/8775/4204/84628/5865/3274/4218/5914/2332/154/8878/5908/57555/3908/5663/320/11170/2898/627/6843/6810/5913/9465/5868/120892/1759/22999/2047/84687/22854/27185/84961/808/54434/9610/5327/64854/613/57537/84502/4923/65018/729230/18/3745/9162/23467/54899/5786/6722/440275/1627/5764/9254/11188/952/1009/5028/36…
[truncated: 638 more rows]

## Sheet: Table 5
Supplementary Table S5 KEGG pathway analysis of differentially expressed genes
[truncated: 66 more rows]

[truncated: 1 more sheets: Table 6]
